# Supplementary material for: Chronic graft-versus-host disease detected by tissue-specific cell-free DNA methylation biomarkers
Source: J Clin Invest. 2024 Jan 16;134(2):e163541. doi: 10.1172/JCI163541 (PMC10786696; doi:10.1172/JCI163541)
Supplement: Supplemental table 1 [file jci-134-163541-s177.xlsx]

## Sheet: markers
	Marker	Primer1	Primer2	Amplicon
B3GNTL1-2(all T)	Skin1	TAGTGTTAGGAATTTAAGGGTTAGT	CCAAAATTAACAAAAACAAAAAA	CAGTGTCAGGAATCCAAGGGTCAGCCGGGGCGAGAGGAGGAGGAAGGACGGGGGTTGGCTGGCCCTCAGGAACGGGGGCAAGTTACAGGGCGCAATGCGGGTTCCCTGTTCTTGCTAACCTTGG
NewSkin2(all C)	Skin3	TGTATTTTAGGTTTTTATATTTTTATTA	AAACAAAACTACTATCAAATCCTTC	TGTATCTCAGGCCTCCACATCTTCATTACGCGCTATCTCCGGCTGCACGGAGCGGCTCAGAGAGCCGCAATCCACTCCAACGCCCCCCTTCCCGGCCCAAAGAAGGATTTGATAGCAGCTCTGTTC
NewSkin10(all C)	Skin2	TTGTTAGAAGTAGTTAAATTATTTTTT	CTAACCCCCAAATACAAACC	CTGCCAGAAGTAGCCAAATTACCTTTCTTCGTACTGTAAACTTCCTTTAAAACATACAAACTCATAACCTGGAAAAGTCGACAAGGACGCCTTTCACTTTGGCAGGGGAAGAAGACGACTGGCTTGCATCTGGGGGTCAG
Skin2(all C)	Skin4	GGTTTGTGATTTTGTAAGTATTAA	ACCCACTATCCCTCTAAACTC	GGTCTGTGACCCTGCAAGCATCAAACGGCCCGCGGGAACCGGCCGAGTTCAGAGGGACAGTGGGC
SLC22A5(all T)	Skin5	ATTATTAGGGAGAGGAAATATGTT	CTAACCCACCAAACTCCAAA	ATTACCAGGGAGAGGAAACATGTCCAAGTGCACATCGCTAGCTTTTGCTCAGCGGCCGAACCCTGGGATTCTAGGCGACTTCTGGAGCCTGGTGGGTTAG
IGF2R(all T)	Liver1	TGGGTGTTGTTATTTTGTTGA	CTACAAAAATACACACCCCAA	TGGGTGCTGCCACTCTGCTGACGGCCACGCATGGTTTTTGTCCAGGTGACTCGCGACTCGCGCACCTACAGCGTTGGGGTGTGCACCTTTGCAG
ITIH4(all T)	Liver2	ATAGTGAAGATGTTAGTTTGTTTTT	AACACACTTACCTAATAACCAAAC	ACAGTGAAGATGTCAGTCTGCTCTCCCTAAGTCCAGCCCGGGGAGAAACAGCGGGGGATGGTGGGGAAGACTAGGGCTACAGGGCTACCCTAGCGGCTTCCCGGAAGAAGGGGGCTTGGCCACCAGGTAAGTGTGTC
VTN2(all T)	Liver3	GGTATTTTGAAGAGGTAGGTTT	ACCTAAATACCCCAAACTCAT	GGCACCTTGAAGAGGTAGGTCTTCCCCTGACAGTTGATGCGGGTGAAGGCGGCATCGATGGGGCCCTCGATGCCCCAGACATCTCGGATGAGCTTGGGGTACCCAGGC
cg17952661(all C)	Liver4	AGTTTTTTTATAATAGTTTTTTGTTAT	ACACTAAAATTTCAAACAAAACTC	AGCCTTTTCATAATAGCTTTTTGCCATGAAGGAATTCGGGGTTTAGAGAGCGATGGGGGCTGCAGAGAGCCAGGAAGTCTCGCGGAGGACTCGGGAATCACGAGTCCTGCCTGAAACCTTAGTGT
GPAM(all C)	Liver5	TTTTTTATTGTTTTAATGTTTTTTAG	TAAACTCAATCCCCTAAATATCTAC	CCCCTTACTGCCTCAATGTTCCCTAGGGACCCAGGCGGGCTGGCTGGCGGCGCCTCCGCGCGTGCAGATACTTAGGGGACTGAGTCCA
C19orf35	Colon1	GGTATTGGGGATATTTTAGAGAG	CCTCCTAAACAACTCACCCTAC	GGCACTGGGGACACCTCAGAGAGGGTGGGGCTGTGGGGCTCACCTTGGCGACCAGGATGTGCCAGGCGTCCTCGTGCGCGCGCACCACGCGGTAATACAGGGCGTCCCCGCTCTCTGCGCAGGGTGAGCTGTCTAGGAGG
cg09094964	Colon2	AGTAAAATGTTGGGTAGGTTTT	TAAAATCATCTTAAAAATCAAATAC	AGCAAAATGCTGGGCAGGCTCCCCAGCCTGCGCGGCCACGCACCTTTACACCACGCCGCGCTGCCCCAGCCTGCGTGCTGCAAACGACGCATTTGACCTCCAAGATGACTCCA
cg10900049	Colon3	TTGTGTTAGTAGAGAGAGGAAAGAG	CTTCAAAATACAAAACACTCATCTC	CTGTGTCAGCAGAGAGAGGAAAGAGACGCAGGCGATCATTCTCCCGTCCTTACGTGGCAGACAGGGTTATTTGCGTAGATTGACCGAGATGAGTGTCCTGCACTCTGAAG
cg12462916	Colon4	GGAGGTTAAGGAGAGGGAGT	AAAAAAAAACTACCAAAACACC	GGAGGCCAAGGAGAGGGAGTTGCCAACGTAAGCGATCACTAGTTCCATCACAAAGAGGAGGATGCTAACGACGCACATGAGGATTAAACGGAAGCTTCTTCCGGAGTATCGCCCCATGGCGTCTCGGTGCCCTGGCAGTTCCTCTCC
cg23460250	Colon5	AGTTTGGTTTGGGGTTTAGAG	CACACCCTCTCACACAAACAC	AGTTTGGTTTGGGGCTCAGAGGGCCGCGCGTGTGTGGCCTCTGTCTGTCCGGGGATGGGGTGGGCGTGTTTGGCTTTCGAGGTGGATTCGTGCTTGTGTGAGAGGGTGTG
ECH1	Colon6	GTTAGAAGGTATAGAAATAATTGTTAT	TCTCCAAACTCTAAAAACCCT	GTCAGAAGGCATAGAAACAACTGTCATCGCCCATCCTCCCTTTCTGTGGATGAGGCGGGACAAGGCCGGCCCCCTGGCTGGGGCCTGGGACGCGAGGGCTCTCAGAGCTTGGAGA
hcol1	Colon7	GTTTTTTGTTTTTGTAGGTTGA	CTTCAAAATACAAAACACTCATCT	GCCCTTTGTCCTTGTAGGTTGACGCCTGTGTCAGCAGAGAGAGGAAAGAGACGCAGGCGATCATTCTCCCGTCCTTACGTGGCAGACAGGGTTATTTGCGTAGATTGACCGAGATGAGTGTCCTGCACTCTGAAG
CPNE2(all T)	Lung1	TTTTTTATTTTTTGGGTATTTGT	TAAAAACACTCACATTCCAATAAA	TTTCCTATTTTCTGGGCACTTGCCGCCCCGAGATTCATATGCATTTGTCGCTTCTCCCTGATCGTCGCACCCACTGGAATGTGAGTGCTTTTA
lungR_meth4(all C)	Lung2	GGTATAGTGATTAGGGGGTAGTTAT	AAAATAACTAAAACAAACCCTACC	GGCACAGTGACCAGGGGGCAGCCACCGGGTGCGGCCAGCTCCGCCAGGAGCAACTTCCGGAGCAGCGGCAGGGCCTGCCTCAGCCACCCC
ATP11A.R(all T)	Lung3	GAGAAGTTAGGAGGAGAGTAGATA	TTTACATTTTAAATTTTATCCC	GAGAAGCCAGGAGGAGAGCAGACACGCTTCCGCCTTGAGGACGGCACTTGTTCAAGTGTAAAGAACGGAACAATCGGGACAAAATTTAAAATGCAAA
DGKD(all T)	Lung4	TTTGTGTGAATAGAAAGATTTTAGTT	AATATAACTCCACCCCAAAATC	CCTGTGTGAACAGAAAGACTCCAGCTCGTCGCAGGTCTGGGAGGGACCCGAGGACGCAGGGCATAGCGGACCCTGGGGTGGAGTCACATT
lungR-unmeth1(all T)	Lung5	TGATAGATGAGGAAATTGAGGTT	AAAACAAACTTTAAAATCTAATCAAC	TGACAGATGAGGAAACTGAGGCTCAGAGCACAAAGTCACCGGCCAGGGTCACCCGGCCGGATTTGACCCGCGTTGATCAGATCCTAAAGTCTGTCTC
lungR-unmeth3(all T)	Lung6	GGAAGTTTTGGTATGATTTTTT	ACTCTAATATAAACACCTAACAACC	GGAAGCTTTGGCATGATCCTCCACGGGCGAGGATCACGTAGAGACGTGTAGAGACGCGACGAAGCACGAAGACCCGTGTTTGACGGGTTGCCAGGTGCCTACATCAGAGC
lungR-unmeth4(all T)	Lung7	TTTTTTTTGAGATGGGATTT	TAAAAAATTAAAATTACAATAAACC	TCTTTTTTGAGATGGGATCTCACGCTATCGCCCAGGCTGGAGTGCAGTGGCGCGATCTCGGCTCACTGCAACCTCAACCTCCCA
lungR_meth2(all C)	Lung8	GTAGTTGGGATTTAGAGAAGGTT	AACCCACAACCTAAAATCCTAC	GCAGCTGGGACCTAGAGAAGGCTCGGCCGCGCCGCAGGATCCCAGGCTGTGGGCC
lungR_meth3(all C)	Lung9	GGAATTTTGGAGGTTGTAGG	TTATCTTACTAATCATACTACTTCCC	GGAACCCTGGAGGTTGTAGGCGGATCCTGGAGTGTGGAGGGGCGAATTGAGCGCGGGAAGCAGCATGACTAGCAAGACAA
SOX2-OT(all C)	Lung10	GGGGTTTTAATTTAGGGTTTAG	AATTCACAAATTATTAACAAACACC	GGGGTCCTAATCCAGGGCCCAGCGGCTACGTGGGTTGCTGCGGGGTGTTGAAACCACAAGTACAACTTGACACCATTGAGCCCACGGTGCTTGTCAATAATCTGTGAATT
S5-unMe-L1/R1(all T)	Lung11	TAGAGTATTGGTTTGAAGATTTGT	TATCACAACCACACATAAACAAC	CAGAGCACTGGTCTGAAGATCTGTGTGTGGCTGTGATCCGTGCGTGGCTGTGACCCGTGCGTGGCTTTGGCCCGTGCGTGGCTCCGGCCCGTGTGTGGCGGTTGCCCATGTGTGGCTGTGACA
