# Supplementary material for: Chronic graft-versus-host disease detected by tissue-specific cell-free DNA methylation biomarkers
Source: J Clin Invest. 2024 Jan 16;134(2):e163541. doi: 10.1172/JCI163541 (PMC10786696; doi:10.1172/JCI163541)
Supplement: Supplemental table 2 [file jci-134-163541-s178.xlsx]

## Sheet: patients data
samples	cGVHD	ALT	AST	ALP	GGT	TBIL	cfB cells	cfCD8	cfEosinophils	cfMonocytes	cfNeutrophils	cfT cell	cfTregs	cfColon	cfLiver	cfLung	cfSkin	cfng/ml	cLung	cSkin	cScloderma	cLiver	cGI	ECOG	cEyes	cMouth	cGenital	cVaginal	cJoints & Fascial	cGVHD_grade
1	0	28	32	84	45	10.2	17.6829	34.9222	51.8468	100.17	319.514	85.928	3.95605	0	39.2939	0	2.70751	3.7125	0	0	0	0	0	0	0	0	0	0	0	0
2	1	24	31	82	32	12.3	26.0916	0	385.141	0	10849.6	163.418	0	0	28.5163	0.0292171	0	63.3333	2	2	2	0	0	1	0	0	0	0	0	3
3	1	36	44	137	110	5.1	47.9211	42.0025	157.242	567.146	3871.61	114.412	0.154003	6.65599	657.205	15.956	9.81034	42.0536	0	3	3	0	0	2	1	0	0	0	3	3
4	1	99	38	53	124	27.9	578.735	816.733	291.018	2191.07	6338.32	1245.17	645.993	140.639	751.301	439.068	61.7334	103.896	0	0	0	1	0	0	0	0	0	1	0	1
5	1	65	44	203	218	12.3	7.78307	51.314	159.008	166.729	797.754	135.855	0.0867423	1.49642	141.94	3.24957	7.56492	8.775	0	0	0	0	0	0	0	1	0	0	1	1
6	1	9	24	62	7	20.2	134.922	136.928	1066.83	560.631	6055.92	0	0	NA	NA	22.3352	0	41.3571	0	0	0	0	0	0	1	0	0	0	0	1
7	1	31	29	99	84	5.5	100.876	625.544	62.3105	1050.63	2634.98	734.159	0	6.70079	694.425	0.982615	33.6652	49.7015	0	3	3	0	0	1	2	1	0	0	1	3
8	0	31	26	53	22	10.8	80.0634	85.7135	33.4669	234.232	653.226	94.3939	88.7871	32.3359	63.8267	72.2557	39.8768	13.125	0	0	0	0	0	0	0	0	0	0	0	0
9	1	299	140	108	316	12.3	11.5893	20.4176	47.678	140.029	380.543	32.404	0	0.266728	629.754	1.3063	0.938289	7.90541	1	0	0	2	0	0	2	0	0	0	0	3
10	1	NA	NA	NA	NA	8.7	31.5825	214.583	255.388	893.3	6172.57	589.544	0.50274	5.36366	113.47	0.931733	15.0819	77.5	0	3	2	1	0	0	1	1	0	0	0	3
11	0	16	21	195	282	5.6	70.1228	86.8736	55.8566	175.233	1751.31	204.152	12.4211	3.15426	93.3019	18.6292	3.73918	14.875	0	0	0	0	0	0	0	0	0	0	0	0
12	1	73	43	235	494	9.6	289.44	89.2692	110.124	934.498	3053.42	352.727	0.305026	12.8467	2161.15	13.5645	44.7699	63.4091	1	1	0	0	0	0	1	1	0	0	0	2
13	0	18	21	64	10	9.6	13.1868	20.4459	14.5759	83.6127	171.893	21.0673	0	0.52228	57.4997	2.26062	0.037875	3.8	0	0	0	0	0	0	0	0	0	0	0	0
14	0	55	46	277	220	16.9	21.4568	41.6788	21.3108	128.578	712.208	56.5159	6.53159	4.42468	164.617	1.9637	0.881024	9.4625	0	0	0	0	0	0	0	0	0	0	0	0
15	0	47	56	147	182	16.2	28.5357	15.0918	58.6784	131.049	414.598	35.8039	0.948707	1.27608	296.184	5.70779	1.86588	6.625	0	0	0	0	0	0	0	0	0	0	0	0
16	0	7	18	90	38	9.2	5.10079	13.0807	13.6262	100.617	297.034	33.3726	2.12097	0.014101	35.4345	1.51745	1.96549	4.1875	0	0	0	0	0	0	0	0	0	0	0	0
17	1	49	43	86	58	8.2	7.85141	18.3498	18.9803	52.1974	501.285	20.8769	0	0.0575016	50.5949	0.664085	1.04338	3.2125	0	0	0	0	0	0	2	0	0	0	0	2
18	1	18	22	94	182	4.5	146.503	177.44	213.393	101.138	1423.95	593.679	0	0.0289244	185.698	3.50649	35.1764	41.6429	0	1	0	0	0	0	1	1	0	0	0	2
19	1	19	26	70	27	11.5	6.4594	12.7113	14.179	46.5436	175.152	26.3787	2.60416	0	27.0675	0	0	1.8	1	0	0	0	0	0	1	0	0	0	0	1
20	1	41	35	100	90	7.3	26.6835	4.18339	24.0075	203.758	1071.84	31.5783	3.05021	1.25065	84.9894	3.11494	0.656164	9.2375	0	0	0	0	0	0	0	0	1	0	2	2
21	0	32	51	86	24	11.1	13.5946	3.51164	14.0213	68.1638	212.914	14.4425	0	0.780387	8.26793	0	0	3.6	0	0	0	0	0	0	0	0	0	0	0	0
22	1	21	29	88	44	13.9	43.6711	188.008	44.479	573.395	2628.29	213.7	0	6.22479	49.412	0	5.77187	47.3125	0	1	0	0	0	0	0	1	0	0	0	1
23	0	103	65	130	282	15.7	38.3836	7.94047	38.9607	488.392	674.537	38.446	0	0.886125	159.173	0.070065	2.18584	10.2	0	0	0	0	0	0	0	0	0	0	0	0
24	1	34	41	197	185	17.9	1088.82	156.565	218.148	1677.78	6070.98	355.913	89.0382	64.4166	243.268	26.8478	177.309	105	1	0	0	0	0	1	1	0	2	0	0	2
25	1	40	30	102	34	6.6	9.35742	8.52233	20.4987	100.374	458.809	23.5601	0	0.44008	51.8715	7.48584	0	4.7	0	2	3	0	0	0	1	0	0	0	0	2
26	0	11	19	73	9	12.8	38.2655	80.0428	69.7967	143.77	419.452	115.862	0	0.193058	57.0863	0.0789531	3.49745	5.7	0	0	0	0	0	0	0	0	0	0	0	0
27	1	24	27	61	23	11.8	105.131	37.2363	64.7787	807.968	1550.95	53.3503	0	8.4179	373.523	0.0620475	0	24.8485	3	0	0	0	0	1	2	1	0	0	0	3
28	1	51	35	167	694	9.7	104.328	85.1308	303.221	636.935	6414.76	106.481	33.4358	5.00838	700.089	5.60056	12.574	59	0	1	0	0	0	0	1	0	1	0	0	2
29	0	23	20	84	25	9.5	11.8192	8.92111	26.6079	66.6945	371.721	27.2271	3.26237	0.235865	12.7017	0.762649	1.70422	4.275	0	0	0	0	0	0	0	0	0	0	0	0
30	0	17	23	79	19	17.8	21.4405	12.0045	145.933	179.894	582.858	49.1556	2.9028	0	28.3621	0.357124	0.340083	5.2375	0	0	0	0	0	0	0	0	0	0	0	0
31	1	19	20	102	12	3.4	148.102	124.351	578.563	823.32	1965.02	128.279	0	0	361.514	0	0	33.625	0	1	0	0	0	1	0	1	0	0	0	1
32	1	36	35	235	168	12.2	276.844	54.1118	148.208	1822.43	4092.95	420.038	16.3266	2.67319	1526.97	23.6914	171.869	62.375	1	0	0	0	0	0	2	2	0	0	0	2
33	0	21	27	53	23	10.2	16.9985	18.3003	56.7772	56.0218	354.656	48.5357	0	0.721429	41.1899	0	0.10739	3.35	0	0	0	0	0	0	0	0	0	0	0	0
34	1	42	42	49	51	5.9	56.7884	88.2552	228.276	211.036	1008.92	216.787	0	3.3784	222.74	11.588	1.71748	14.25	0	2	2	0	0	0	2	0	0	0	1	2
35	1	9	16	101	15	5.7	143.236	39.5164	291.471	1657.13	7955.74	440.92	103.81	35.6237	100.097	113.012	2.544	69.8214	1	1	0	0	1	1	1	0	0	0	0	2
36	0	91	114	493	505	36	94.4335	135.06	148.964	472.484	1641.82	220.808	32.7719	9.77306	411.981	16.9547	7.19597	22.875	0	0	0	0	0	0	0	0	0	0	0	0
37	1	13	29	48	16	8.9	14.7657	2.10793	7.60778	140.078	420.903	15.4918	0	0.548647	8.54276	0.631657	0.966087	3.5	3	0	0	0	0	0	0	0	0	0	0	3
38	1	7	23	78	29	3.5	28.2087	132.999	171.105	540.668	2628.1	383.268	24.2947	7.21634	159.403	12.3875	60.8054	49.75	1	2	0	0	0	0	0	0	0	0	0	2
39	1	13	21	109	16	5.6	344.911	555.716	NA	1291.46	3074.67	541.126	0	0	21.6651	9.33723	22.7397	43.4459	0	2	2	0	0	1	1	1	0	0	0	2
40	1	154	65	104	116	10	15.1696	11.3166	13.653	58.9743	151.442	20.2786	3.6374	0.0220855	104.845	0.959654	1.53731	2.6625	0	0	0	1	0	0	0	0	0	0	0	1
41	1	31	23	93	44	8.4	83.8266	211.724	201.328	733.418	4142.65	289.984	96.4025	16.6353	433.194	42.2648	34.735	43.875	0	3	0	0	0	1	0	2	0	0	0	3
42	1	28	31	78	69	8	72.4332	101.34	69.8113	599.952	1996.55	238.557	24.9717	6.27136	48.4927	16.6287	14.8008	20.375	1	3	3	0	0	1	0	0	0	0	3	3
43	1	56	67	799	1209	19.9	36.3446	41.5643	104.805	996.962	3438.28	129.508	4.72569	6.68655	3074.74	30.6807	19.136	39.875	0	1	2	1	0	0	0	0	0	0	0	1
44	1	35	45	167	152	13.5	22.3151	81.0969	106.838	206.779	635.502	98.8922	10.5735	0.894783	64.8005	0.275535	7.13807	6.025	0	0	0	0	1	0	0	0	0	0	0	1
45	1	160	54	289	802	122.5	194.592	416.692	3287.71	1711.71	8595.8	718.848	11.2227	91.5435	5487.17	21.7595	3.23172	104.375	0	1	0	3	0	0	0	0	0	0	0	3
46	1	43	40	142	459	6.1	420.088	1325.84	700.962	3076.28	19887.9	3499.63	48.479	39.3172	1658.24	54.568	47.3296	74.0152	0	3	2	0	0	1	1	0	0	0	0	3
47	1	36	32	66	30	11.9	15.3313	10.0926	11.6944	79.2532	378.517	29.6363	2.33582	1.0433	39.1403	2.09489	0	3.9125	1	0	0	0	0	0	1	0	0	0	0	2
48	1	16	15	54	59	7.2	46.1722	98.4436	25.3167	271.043	999.7	206.631	17.118	7.68458	65.0866	24.3633	55.3332	13.5	1	3	0	0	0	1	0	1	0	0	0	3
49	1	11	29	48	16	9.5	15.7454	9.13966	46.956	81.7108	269.393	15.6122	0	0.928784	40.6604	0.922299	1.32489	3.15	1	2	2	0	0	0	3	1	2	0	1	3
50	1	141	123	428	426	13.5	41.709	22.157	92.9869	627.091	2826.17	118.583	1.15392	2.54035	1441.15	7.03533	1.89483	21.875	0	1	0	1	0	0	2	1	0	0	0	1
51	0	43	17	62	30	15.8	6.37809	4.84746	6.88346	31.9003	329.24	6.42878	0	0.0828415	6.15687	0.565777	1.89269	2.7875	0	0	0	0	0	0	0	0	0	0	0	0
52	1	12	22	107	11	9.1	22.0323	13.7192	21.071	66.839	385.901	34.9279	0	0.213118	27.8529	0.301945	0	2.575	0	0	0	0	0	0	1	1	0	0	0	1
53	1	32	27	217	113	5.4	NA	NA	NA	NA	NA	NA	NA	0.0760486	46.4898	0.427536	0.312806	4.075	0	0	0	0	0	1	1	0	0	0	0	1
54	1	34	37	140	31	11.5	20.8537	43.615	185.319	183.861	1029.33	159.244	1.71953	0.880538	63.4447	6.1073	13.2531	8.6875	1	0	0	0	0	1	1	0	0	0	0	1
55	1	16	23	112	13	7.9	43.2504	52.6868	85.5758	454.862	1880.82	143.497	1.91751	4.71577	37.8734	8.06622	0.710353	16.95	2	1	2	0	0	1	2	0	2	0	2	3
56	0	46	41	103	83	7.4	19.6826	5.56162	16.3778	76.3974	175.887	38.3148	3.94579	0	212.414	0.730408	0	3.9375	0	0	0	0	0	0	0	0	0	0	0	0
57	0	25	28	68	20	7.3	21.4632	22.8916	31.8356	80.3973	704.747	58.2811	1.89347	0	31.3511	0.0468536	0	5.975	0	0	0	0	0	0	0	0	0	0	0	0
58	1	28	29	131	36	5.4	71.9759	3.17982	34.8493	84.2269	636.613	35.5326	1.87879	0.501593	30.9349	0	0	4.1875	0	1	0	0	0	0	0	0	0	0	0	1
59	1	35	27	563	240	6	34.0559	55.5596	41.1144	107.296	510.547	126.071	4.78983	6.73979	183.578	2.72174	8.34382	7.4625	1	0	0	1	0	1	0	0	0	0	0	2
60	1	21	28	69	19	9.2	39.6922	8.8344	58.4661	104.125	262.537	27.1636	4.12087	0.00880354	20.8238	1.62765	0.709658	4.45	0	0	0	0	0	0	1	1	0	0	0	1
61	0	28	27	66	28	14	98.8706	24.9447	26.865	173.691	467.15	75.8711	0	0.00714036	27.4304	2.20481	2.76466	6.6	0	0	0	0	0	0	0	0	0	0	0	0
62	0	26	25	64	105	7	7.72771	12.2697	44.4501	88.679	240.204	43.4981	0	0.949167	79.2752	0.203815	4.6748	4.25	0	0	0	0	0	0	0	0	0	0	0	0
63	1	36	35	94	81	14.9	NA	NA	NA	NA	NA	NA	NA	0.19954	39.17	2.15325	1.91366	4.6375	0	0	0	0	0	0	1	0	0	0	0	1
64	1	37	29	125	309	8.4	15.3893	0	17.0295	43.1219	330.681	7.74104	0	0	56.8334	0.387189	3.74843	4.0625	0	1	0	0	0	0	1	0	0	0	0	1
65	1	15	25	62	33	11.8	59.4792	6.68289	NA	NA	223.545	NA	6.08671	0	15.9417	0.811332	NA	3.165	0	0	0	0	0	1	1	0	0	0	1	1
66	0	10	24	69	11	11	22.77	9.0516	106.218	71.4913	569.151	37.9917	0	0.180484	29.3248	0.12602	0	4.3625	0	0	0	0	0	0	0	0	0	0	0	0
67	0	60	41	60	8	9.2	14.9732	3.27315	NA	NA	463.692	28.4062	1.98854	0	180.109	3.33518	0	3.75	0	0	0	0	0	0	0	0	0	0	0	0
68	1	25	33	67	18	8	22.1391	17.1549	59.1538	NA	391.636	22.3657	0	0.0815291	13.626	2.617	3.1301	3.735	1	0	0	0	0	0	2	1	0	0	1	2
69	0	21	30	71	16	4.9	29.2625	6.25179	16.1639	59.9231	543.219	16.6333	0.0784084	1.09054	25.4116	2.67996	0	4.38	0	0	0	0	0	0	0	0	0	0	0	0
70	1	25	33	215	316	5.6	27.7096	42.8716	57.6125	80.1203	700.599	91.625	11.3324	0	18.9002	1.87749	3.57895	8.5625	2	0	0	0	0	1	0	0	0	0	0	3
71	1	114	76	124	67	14.1	17.1952	18.1386	51.8438	94.8005	155.137	63.1252	0	1.19601	90.4882	0.625805	2.20975	3.925	0	1	2	0	0	0	0	0	0	0	0	2
72	0	30	19	116	26	7.7	16.942	10.1353	2.84045	25.1017	184.81	30.1954	0	0	17.9263	1.658	8.32492	2.45	0	0	0	0	0	0	0	0	0	0	0	0
73	1	44	25	86	21	8.7	10.9667	2.23377	80.4225	124.929	392.941	45.3667	2.3349	0.256905	96.904	2.71415	0.625537	5.475	0	0	0	0	0	1	0	0	0	0	0	1
74	0	38	38	540	305	4.3	63.115	115.708	82.7535	171.975	2094.31	468.098	0	3.88787	288.825	2.17693	10.5676	17.125	0	0	0	0	0	0	0	0	0	0	0	0
75	1	44	63	202	278	9.1	43.4326	69.8024	117.292	570.425	990.832	154.59	13.9718	8.30276	654.154	9.80226	12.1357	24.875	0	3	2	0	0	1	3	1	0	0	1	3
76	1	13	20	102	14	6.4	5.17378	6.18937	35.1804	70.6473	287.752	18.0329	3.29372	0.941606	10.77	0.0127686	0.0479067	2.7125	0	0	0	0	0	0	2	0	0	0	0	2
77	1	42	40	183	216	13.6	17.077	15.1194	21.1505	84.4705	495.96	23.3597	0	0.325701	60.907	0.844033	2.45942	5	0	1	0	0	0	0	2	2	0	0	0	2
78	0	19	19	64	16	7.4	53.2255	10.1714	4.99766	29.0211	113.077	25.1949	0	0.417191	7.03809	0.637836	1.27991	1.8375	0	0	0	0	0	0	0	0	0	0	0	0
79	1	64	33	211	338	11.7	2.30583	20.0549	17.6739	211.303	1139.63	56.2224	0	2.28436	98.478	3.71081	7.92689	11.4125	1	0	0	0	0	1	2	1	0	0	1	2
80	0	32	21	112	31	3.9	9.20154	7.57246	26.1116	56.1997	137.87	20.8154	0	0.332509	20.7374	0.816394	2.1003	2.6375	0	0	0	0	0	0	0	0	0	0	0	0
81	0	18	21	64	24	4.7	6.11073	4.62042	12.6986	32.1212	247.476	5.04685	0	0	15.4068	0.116491	0	2.3375	0	0	0	0	0	0	0	0	0	0	0	0
82	1	34	26	94	98	7.4	26.0045	12.1679	42.9346	86.1106	676.942	23.0205	1.93369	1.74524	62.2161	2.64862	0.468598	7.02	2	0	0	0	0	0	1	0	0	0	0	2
83	0	13	17	65	30	10	12.8616	19.7594	36.1982	94.657	252.548	30.078	0.409893	4.72782	11.22	1.92355	6.49058	5.835	0	0	0	0	0	0	0	0	0	0	0	0
84	0	28	25	55	38	7.2	14.31	425.521	12.9061	214.63	154.283	459.389	0.441643	1.04267	87.292	4.43361	1.75731	6.42	0	0	0	0	0	0	0	0	0	0	0	0
85	1	69	45	48	130	7.4	21.2895	28.8513	11.4951	94.7598	181.199	49.5997	39.4912	7.0922	93.7061	23.6756	4.92673	3.99	0	0	0	0	0	0	0	0	0	0	0	1
86	0	23	17	73	39	3.4	5.79351	13.2581	14.547	106.298	327.522	40.5695	6.91183	1.47997	26.1255	3.01246	1.04589	4.08	0	0	0	0	0	0	0	0	0	0	0	0
87	0	25	36	115	12	9.3	21.2059	11.5444	20.9276	103.321	675.168	22.9128	3.81501	1.90499	61.0439	4.28278	1.35713	5.085	0	0	0	0	0	0	0	0	0	0	0	0
88	1	120	37	135	1517	36.6	3.58428	11.6183	31.4611	58.4322	123.347	23.0114	0.863416	1.93542	40.3428	2.65526	1.19319	2.76	0	0	0	1	0	0	0	0	0	0	0	1
89	1	19	30	56	136	13.8	29.0545	24.7926	56.3722	234.7	726.316	71.4943	0	0	173.865	1.07762	0.727314	7.65	0	0	0	0	0	0	0	0	0	0	0	1
90	1	92	44	211	329	11.5	54.7463	132.905	276.007	87.239	448.41	186.063	5.46804	1.09486	32.4196	7.83676	1.21048	7.155	0	0	0	0	0	0	0	1	0	0	0	1
91	1	207	220	463	369	14.3	65.3454	117.637	132.158	509.689	1492.13	205.853	38.2556	11.5207	71.5574	35.572	5.60817	23.85	0	0	0	1	0	0	0	0	0	0	0	1
92	1	104	83	160	302	12.6	22.6	18.4171	22.2051	115.824	344.847	27.8757	7.50478	4.32522	77.3443	8.78851	28.9234	4.335	0	0	0	0	0	0	1	1	0	0	0	1
93	1	60	48	302	1093	17.7	5.1806	57.7158	NA	NA	536.936	79.5375	6.74383	2.75997	561.458	9.70518	0.501349	8.925	0	0	0	0	0	0	0	0	0	0	0	1
94	0	60	29	131	198	5.7	5.78397	53.7778	14.008	108.467	514.053	97.0922	5.3703	0.918309	174.185	1.81355	0.711932	5.49	0	0	0	0	0	0	0	0	0	0	0	0
95	0	22	20	75	27	0.68	9.81789	13.0873	15.8018	93.4104	219.373	29.426	0.845185	0	9.60598	2.11954	1.18283	2.565	0	0	0	0	0	0	0	0	0	0	0	0
96	0	31	25	383	201	15	1.1629	6.50821	4.47407	23.6183	90.9615	9.35832	0.216457	0.093718	18.0925	0.690091	0.600236	1.845	0	0	0	0	0	0	0	0	0	0	0	0
97	0	21	21	43	22	5.9	3.73244	21.4313	0.875661	67.5797	83.5775	49.2446	0	0.911997	8.2819	1.5063	0.774598	2.19	0	0	0	0	0	0	0	0	0	0	0	0
98	0	56	72	231	191	13.1	27.9735	10.9561	41.4009	199.707	968.988	38.0736	7.25396	1.96045	710.795	2.75504	1.70516	11.73	0	0	0	0	0	0	0	0	0	0	0	0
99	1	74	71	849	1201	16	18.4332	511.775	214.973	265.119	1163.71	1406.66	18.7595	2.42131	168.611	13.2566	11.2644	17.1	?	2	0	1	0	1	1	1	1	0	0	2
100	1	27	20	69	33	0.22	12.9417	173.369	13.4409	61.8049	441.815	267.298	2.25356	3.62171	26.4373	8.07997	1.78864	6.105	0	0	0	0	0	0	1	0	0	0	0	1
101	1	544	310	613	123	17.4	28.1247	149.647	41.0786	238.884	350.507	262.187	3.87243	0.695312	721.593	6.86764	7.5625	9.345	0	0	0	2	0	0	0	0	0	0	0	2
