# Supplementary material for: Chronic graft-versus-host disease detected by tissue-specific cell-free DNA methylation biomarkers
Source: J Clin Invest. 2024 Jan 16;134(2):e163541. doi: 10.1172/JCI163541 (PMC10786696; doi:10.1172/JCI163541)
Supplement: Supporting data values [file jci-134-163541-s179.xlsx]

## Sheet: Figure 1
Fig 1A
	Liver1	Liver2	Liver3	Liver4	Liver5
Hepatocyties	64.5051	94.0684	92.79	77.6746	77.8176
Liver	43.3109	51.1285	57.7685	41.7228	40.3244
Leuko	0.00117948	0.00187132	0	0	0
Brain	0.0339975	0.0424013	0.00574893	0.00140026	0.0412613
Breast	0.0105637	0.362711	0.00730447	0.00742247	0.00317206
Colon	0.0378058	0.135155	0.0223759	0	0
Heart	0.0140019	0.434984	0.00456823	0	0
Kidney	0.0061297	0.0132104	0	0.00142183	0.00142649
Lung	0.0024236	0.172567	0.000963503	0	0
Muscle	0.0247805	3.49667	0.0268992	0.000916489	0.019947
Pancreas	0.0993886	2.31141	0.0126697	0.00700699	0.00682673
Fig 1B
	Colon1	Colon2	Colon3	Colon4	Colon5	Colon6	Colon7
Colon Ep	93.8039	89	96.6644	94.5774	84.9938	96.5851	97.943
Colon	17.0169	42.5409	35.8381	17.0492	35.1568	42.4898	32.3711
Leuko	0.413635	0	0.00226329	0.00616865	0	0.00131716	0
Brain	0.11744		0.0220562	0	0.0289645	0.0588398	0.0385257
Breast	0.203525	0.363331	0.00047435	0	4.36838	0.0170104	0
Kidney	0		0.00390145	0	13.2197	0.00619694	0.0361272
Liver	0		0.00328279	0	0.0412555	0.00212627	0
Lung	0		0.00840576	0	2.86015	0.0121467	0
Muscle	0	21.6631	0.00227169	0.0129066	0.150708	0	0
Pancreas	0.0133714	9.09479	0.0594287	0.00887548	0.283338	0.00968301	0.0375041
Fig 1C
	Lung1	Lung2	Lung3	Lung4	Lung5	Lung6	Lung7	Lung8	Lung9	Lung10	Lung11
Lung Ep	55.2353	17.8391	37.8994	43.2062	47.694	0.515744	39.6396	33.1585	22.597	17.5248	41.439
Lung	12.843	7.50011	8.6403	15.0552	21.2619	0.151126	3.52734	8.79036	8.45469	5.83432	9.48844
Leuko	0.0212721	0.070497	0.0297177	0	0.00273396	0	0.552995	1.06096	0.229885	0	0
Brain	1.2093	0.744468	0.199005	0.625287	8.72958	6.31658	NA	1.02518	3.05245	2.61136	0.0393349
Breast	0.0172577	22.6848	0.0639632	0	4.43638	0.753871	0.0894055	8.19292	8.85167	0.0477049	0
Colon	0.131422	1.52907	0.189322	1.63976	1.56172	0.329743	0.141945	4.40112	0.385728	2.06824	0
Heart	0	0.169205	0	0.334018	0.491146	0	NA	1.90489	2.42718	5.01209	0
Liver	0	0.178526	0	0.407088	1.85642	0	0.4158	0.366882	0	0.273152	0
Pancreas	0.151668	0.760539	0	1.12641	2.18568	0	0	1.53082	0.555556	0.15873	0
Fig 1D
	Skin1	Skin3	Skin2	Skin4	Skin5
Skin	50.91	49.6861	56.6152	50.9158	69.6039
Leuko	0	0.183235	0.457882	0.641708	0.000894927
Brain	0	6.06519	0.868704	0.600612	0.276561
Breast	0	1.09567	0.224517	1.75104	2.18384
Colon	0	0.821046	1.10915	1.0045	0.276634
Heart	0	0.615031	3.34865	3.1078	0.00822436
Kidney	0	11.7698	1.31151	1.38572	0
Liver	0	0.0956328	0.0931174	0.224379	0.00111287
Lung	0	0.0891039	0.757972	1.06589	0.00813471
Muscle	0.305448	13.0739	0.744834	11.8991	0.0759878
Pancreas	0	0.12027	9.53617	10.0929	0.0130189

## Sheet: Figure 3
Fig 1A				Fig 1B				Fig 1C				Fig 1D				Fig 1E
cfDNA ng/ml				SKIN GE/ml				GI GE/ml				Liver GE/ml				Lung GE/ml
Healthy	No cGVHD	cGVHD		Healthy	No cGVHD	cGVHD		Healthy	No cGVHD	cGVHD		Healthy	No cGVHD	cGVHD		Healthy	No cGVHD	cGVHD																		Healthy	No cGVHD	cGVHD		Healthy	No cGVHD	cGVHD		Healthy	No cGVHD	cGVHD
4.66	1.8375	63.3333		0.001	1.27991	0.001		0.213118	0.41719	0.001		177.82	7.03809	28.5163		39.9556	0.63784	0.02922																		17.7675	25.1949	163.418		6.89755	10.1714	0.001		4.65449	0.001	0.001
4.08	1.845	42.0536		1.40011	0.60024	9.81034		0.0760486	0.09372	6.65599		8.28	18.0925	657.205		15.8596	0.69009	15.956																			9.35832	114.412		0.001	6.50821	42.0025		0.001	0.21646	0.154
2.99	2.19	103.896		4.99137	0.7746	61.7334		0.001	0.912	140.639		6.77	8.2819	751.301		4.66353	1.5063	439.068																		5.01273	49.2446	1245.17		12.4121	21.4313	816.733		3.69701	0.001	645.993
3.85	2.3375	8.775		0.001	0.001	7.56492		0.501593	0.001	1.49642		21.88	15.4068	141.94		2.71116	0.11649	3.24957																		3.9021	5.04685	135.855		1.37128	4.62042	51.314		0.0440462	0.001	0.08674
6.21	2.45	41.3571		0.001	8.32492	0.001		0	0.001	6.70079		12.75	17.9263	694.425		2.44461	1.658	22.3352																		4.46898	30.1954	0.001		2.68544	10.1352	136.928		0.153727	0.001	0.001
31.38	2.565	49.7015		0.001	1.18283	33.6652		1.84525	0.001	0.26673		22.4	9.60598	629.754		1.84633	2.11954	0.98261																		32.2556	29.426	734.159		2.27417	13.0873	625.544		1.48124	0.84519	0.001
4.03	2.6375	7.90541		1.46293	2.1003	0.93829		2.13365	0.33251	5.36366		12.27	20.7374	113.47		1.61754	0.81639	1.3063																		6.54314	20.8154	32.404		2.77424	7.57246	20.4176		3.5795	0.001	0.001
8.4	2.7875	77.5		0.010249	1.89269	15.0819		7.68458	0.08284	12.8467		1.6	6.15687	2161.15		1.50297	0.56578	0.93173																		24.8219	6.42878	589.544		0.001	4.84746	214.583		0.0194153	0.001	0.50274
4.67	3.35	63.4091		1.54566	0.10739	44.7699		2.54035	0.72143	0.0575		34.36	41.1899	50.5949		1.4714	0.001	13.5645																			48.5357	352.727		9.34751	18.3003	89.2692		0.001	0.001	0.30503
4.08	3.6	3.2125		3.0519	0.001	1.04338		1.0671	0.78039	0.02892		35.01	8.26793	185.698		1.22499	0.001	0.66408																		10.5127	14.4425	20.8769		3.3474	3.51164	18.3498		0.001	0.001	0.001
4.27	3.7125	41.6429		4.55098	2.70751	35.1764		0.001	0.001	0.001		28.26	39.2939	27.0675		1.15452	0.001	3.50649																			85.928	593.679			34.9222	177.44		4.70173	3.95605	0.001
4.56	3.75	1.8		0.001	0.001	0.001		0.001	0.001	1.25065		5.77	180.109	84.9894		1.02333	3.33518	0.001																		5.00951	28.4063	26.3787		2.74347	3.27315	12.7113		1.29785	1.98854	2.60416
2.85	3.8	9.2375		0.033011	0.03788	0.65616		0.0101767	0.52228	6.22479		38.03	57.4997	49.412		0.999554	2.26062	3.11494																		40.8808	21.0673	31.5783		7.22367	20.4459	4.18339		5.33646	0.001	3.05021
3.38	3.9375	47.3125			0.001	5.77187		0.001	0.001	64.4166		5.75	212.414	243.268		0.959155	0.73041	0.001																		19.6394	38.3148	213.7		3.87558	5.56162	188.008		0.643469	3.94579	0.001
5.2	4.08	105			1.04589	177.309		0.001	1.47997	0.44008		10.61	26.1255	51.8715		0.91848	3.01246	26.8478																		19.5464	40.5695	355.913		0	13.2581	156.565		4.02732	6.91183	89.0382
8.62	4.1875	4.7			1.96549	0.001		5.69052	0.0141	8.4179		0.51	35.4345	373.523		0.843473	1.51745	7.48584																		51.9147	33.3726	23.5601		7.91641	13.0807	8.52233		0.001	2.12097	0.001
2.33	4.25	24.8485			4.6748	0.001		0.00236279	0.94917	5.00838		12.96	79.2752	700.089		0.71095	0.20382	0.06205																		223.915	43.4981	53.3503		56.9471	12.2697	37.2363		0.001	0.001	0.001
4.64	4.275	59			1.70422	12.574		0.001	0.23586	0.001		23.77	12.7017	361.514		0.710218	0.76265	5.60056																		207.987	27.2271	106.481		33.0004	8.92111	85.1308		5.45485	3.26237	33.4358
2.89	4.3625	33.625			0.001	0.001		0.001	0.18048	2.67319		8.02	29.3248	1526.97		0.673146	0.12602	0.001																		9.00639	37.9917	128.279		7.96092	9.0516	124.351		2.00474	0.001	0.001
3.19	4.38	62.375			0.001	171.869		0.00295461	1.09054	3.3784		2.66	25.4116	222.74		0.600736	2.67996	23.6914																		42.0398	16.6333	420.038		10.7655	6.25179	54.1118		0.001	0.07841	16.3266
2.89	5.085	14.25			1.35713	1.71748		0.141365	1.90499	35.6237		5.75	61.0439	100.097		0.575268	4.28278	11.588																		47.8802	22.9128	216.787		6.16386	11.5444	88.2552		6.77786	3.81501	0.001
4.89	5.2375	69.8214			0.34008	2.544		0.001	0.001	0.54865		23.33	28.3621	8.54276		0.570569	0.35712	113.012																		31.5657	49.1556	440.92		1.71337	12.0045	39.5164		2.09608	2.9028	103.81
3.37	5.49	3.5			0.71193	0.96609		0.001	0.91831	7.21634		36.64	174.185	159.403		0.567694	1.81355	0.63166																		34.169	97.0922	15.4918		11.7723	53.7779	2.10793		1.89846	5.3703	0.001
5.84	5.7	49.75			3.49745	60.8054		0	0.19306	0.001		57.27	57.0863	21.6651		0.531114	0.07895	12.3875																		14.0821	115.862	383.268		0.538277	80.0428	133			0.001	24.2947
3.39	5.835	43.4459			6.49058	22.7397		0.001	4.72782	0.02209		29.44	11.22	104.845		0.453624	1.92355	9.33723																		36.4582	30.078	541.126		0.504453	19.7594	555.716		8.28528	0.40989	0.001
5.32	5.975	2.6625			0.001	1.53731		0.001	0.001	16.6353		25.83	31.3511	433.194		0.422446	0.04685	0.95965																		39.0885	58.2811	20.2786		2.97321	22.8916	11.3166		0.104359	1.89347	3.6374
2.44	6.42	43.875			1.75731	34.735		0.0703483	1.04267	6.27136		2.97	87.292	48.4927		0.369291	4.43361	42.2648																		30.8175	459.389	289.984		7.40686	425.521	211.724		15.8373	0.44164	96.4025
3	6.6	20.375			2.76466	14.8008		0.001	0.00714	6.68655		7.69	27.4304	3074.74		0.275674	2.20481	16.6287																		14.1295	75.8711	238.557		4.46927	24.9447	101.34		4.77088	0.001	24.9717
3.07	6.625	39.875			1.86588	19.136		0.001	1.27608	0.89478		49.13	296.184	64.8005		0.261867	5.70779	30.6807																		28.7774	35.8039	129.508		1.57563	15.0918	41.5643		17.4825	0.94871	4.72569
4.52	9.4625	6.025			0.88102	7.13807		0.001	4.42468	91.5435		1.45	164.617	5487.17		0.247587	1.9637	0.27553																		19.7644	56.5159	98.8922		3.42091	41.6788	81.0969			6.53159	10.5735
3.3	10.2	104.375			2.18584	3.23172		0.001	0.88613	39.3172		4.08	159.173	1658.24		0.225683	0.07006	21.7595																		23.7743	38.446	718.848		0.001	7.94046	416.692		0.001	0.001	11.2227
2.14	11.73	74.0152			1.70516	47.3296		0.001	1.96045	1.0433		29.24	710.795	39.1403		0.153809	2.75504	54.568																		33.4551	38.0736	3499.63		3.69969	10.9561	1325.84		0.001	7.25396	48.479
10.16	13.125	3.9125			39.8768	0.001		0.001	32.3359	7.68458		125.23	63.8267	65.0866		0.142876	72.2557	2.09489																		12.7334	94.3939	29.6363		0.065403	85.7135	10.0926		0.001	88.7871	2.33582
3.69	14.875	13.5			3.73918	55.3332		0.001	3.15426	0.92878		29.92	93.3019	40.6604		0.137901	18.6292	24.3633																		33.2397	204.152	206.631		5.15684	86.8736	98.4436		0.001	12.4211	17.118
3.4	17.125	3.15			10.5676	1.32489		0.001	3.88787	2.54035		0	288.825	1441.15		0.12653	2.17693	0.9223																		24.8932	468.098	15.6122		5.55579	115.708	9.13966		0.001	0.001	0.001
5.19	22.875	21.875			7.19597	1.89483		0.001	9.77306	0.21312		0.04	411.981	27.8529		0.107652	16.9547	7.03533																		19.3284	220.808	118.583		7.29493	135.06	22.157		0.001	32.7719	1.15392
6.55		2.575				0.001		1.80834		0.07605		40.98		46.4898		0.0964252		0.30194																		36.8935		34.9279		6.42164		13.7192		0.001		0.001
3.55		4.075				0.31281		0.0246122		0.88054		0		63.4447		0.0843479		0.42754																		27.5578				3.90796				0.00805218
6.1		8.6875				13.2531		0.001		4.71577		8.02		37.8734		0.084309		6.1073																		28.8565		159.244		0.001		43.615		3.33988		1.71953
6.54		16.95				0.71035		2.01107		0.50159		4.04		30.9349		0.0766978		8.06622																		18.9772		143.497		0.001		52.6868		4.18675		1.91751
7.05		4.1875				0.001		0.001		6.73979		10.14		183.578		0.061054		0.001																				35.5326				3.17982		0.001		1.87879
3.75		7.4625				8.34382		11.0279		0.0088		21.1		20.8238		0.0504748		2.72174																				126.071				55.5596		0.001		4.78983
4.37		4.45				0.70966		0.001		0.19954		34.92		39.17		0.0425087		1.62765																				27.1636				8.8344		10.2938		4.12087
6.15		4.6375				1.91366		0.0115543		0.001		43.23		56.8334		0.0326422		2.15325																										0.0770457
2.83		4.0625				3.74843		5.47259		0.001		37.64		15.9417		0.0238421		0.38719																				7.74104				0.001		2.4459		0.001
3.6		3.165				3.1301		0.001		0.08153		7.95		13.626		0.0236271		0.81133																								6.68289		1.71892		6.08671
3.23		3.735				3.57895		0.001		0.001		66.64		18.9002		0.0218784		2.617																				22.3657				17.1549		0.0667027		0.001
4.88		8.5625				2.20975		0.001		1.19601		3.75		90.4882		0.0163585		1.87749																				91.625				42.8716		0.0603441		11.3324
4.5		3.925				0.62554		0.001		0.25691		66.47		96.904		0.0152564		0.6258																				63.1252				18.1386		0		0.001
7.02		5.475				12.1357		0.001		8.30276		17.85		654.154		0.0132967		2.71415																				45.3667				2.23377		2.85374		2.3349
4.9		24.875				0.04791		0.001		0.94161		15.82		10.77		0.0123239		9.80226																				154.59				69.8024		3.41617		13.9718
5.78		2.7125				2.45942		0.00722409		0.3257		21.45		60.907		0.00864251		0.01277																				18.0329				6.18937		0.001		3.29372
5.02		5				7.92689		0.001		2.28436		65.77		98.478		0.00467176		0.84403																				23.3597				15.1194		3.76593		0.001
6.91		11.4125				0.4686		0.0265289		1.74524		11.96		62.2161		0.0039688		3.71081																				56.2224				20.0549		0.001		0.001
2.66		7.02				4.92673		0.001		7.0922		18.71		93.7061		0.00338399		2.64862																				23.0205				12.1679		5.41966		1.93369
2.16		3.99				1.19319		0.001		1.93542		9.55		40.3428		0.00305646		23.6756																				49.5997				28.8513		5.85986		39.4912
5.73		2.76				0.72731		0.993838		0.001		212.54		173.865		0.00271867		2.65526																				23.0114				11.6183		0.0297732		0.86342
2.7		7.65				1.21048		0.001		1.09486		138.08		32.4196		0.00210703		1.07762																				71.4943				24.7926		0.0611176		0.001
9.6		7.155				5.60817		0.001		11.5207		5		71.5574		0.00195903		7.83676																				186.063				132.905		1.00052		5.46804
3.46		23.85				28.9234		0.0668969		4.32522		9.87		77.3443		0.001		35.572																				205.853				117.637				38.2556
6.56		4.335				0.50135		0.001		2.75997		31.64		561.458		0.001		8.78851																				27.8757				18.4171		2.33099		7.50478
5.22		8.925				11.2644		1.33003		2.42131		21.56		168.611		0.001		9.70518																				79.5375				57.7158		0.001		6.74383
6.53		17.1				1.78864				3.62171		29.03		26.4373		0.001		13.2566																				1406.66				511.775		1.15707		18.7595
5.13		6.105				7.5625				0.69531		26.41		721.593		0.001		8.07997																				267.298				173.369		0.001		2.25356
4.15		9.345										50.57				0.001		6.86764																				262.187				149.647		4.10487		3.87243
																0.001																												0.001
																0.001																												2.85609
																0.001																												1.49539
																0.001																												0.001
																5.60056																												0.001
																1.79617																												2.52388
																0.001

## Sheet: Figure 4
Fig 1A				Fig 1B				Fig 1C				Fig 1D				Fig 1E				Fig 1F				Fig 1G
cfNeutrophils				cfMonocytes				cfEosinophils				cfB cell				cfT cell				cfCD8				cfT regs
Healthy	No cGVHD	cGVHD		Healthy	No cGVHD	cGVHD		Healthy	No cGVHD	cGVHD		Healthy	No cGVHD	cGVHD		Healthy	No cGVHD	cGVHD		Healthy	No cGVHD	cGVHD		Healthy	No cGVHD	cGVHD
202.753	113.077	10849.6		93.8462	29.0211	0.001		290.989	4.99766	385.141		10.776	53.2255	26.0916		17.7675	25.1949	163.418		6.89755	10.1714	0.001		4.65449	0.001	0.001
317.473	90.9615	3871.61		70.3858	23.6183	567.146		160.559	4.47407	157.242		1.27026	1.1629	47.9211		5.01273	9.35832	114.412		0.001	6.50821	42.0025		0.001	0.21646	0.154
194.979	83.5775	6338.32		154.452	67.5797	2191.07		153.365	0.87566	291.018		2.25974	3.73244	578.735		3.9021	49.2446	1245.17		12.4121	21.4313	816.733		3.69701	0.001	645.993
94.4969	247.476	797.754		130.049	32.1212	166.729		130.697	12.6986	159.008		10.7574	6.11073	7.78307		4.46898	5.04685	135.855		1.37128	4.62042	51.314		0.0440462	0.001	0.08674
108.677	184.81	6055.92		73.1757	25.1017	560.631		80.2474	2.84045	1066.83		3.82994	16.942	134.922		32.2556	30.1954	0.001		2.68544	10.1352	136.928		0.153727	0.001	0.001
627.839	219.373	2634.98		154.728	93.4104	1050.63		78.7471	15.8018	62.3105		13.7074	9.81789	100.876		6.54314	29.426	734.159		2.27417	13.0873	625.544		1.48124	0.84519	0.001
134.558	137.87	380.543		147.823	56.1997	140.029		74.7573	26.1116	47.678		11.7351	9.20154	11.5893		24.8219	20.8154	32.404		2.77424	7.57246	20.4176		3.5795	0.001	0.001
199.267	329.24	6172.57		141.956	31.9003	893.3		67.0161	6.88346	255.388		7.42025	6.37809	31.5825		10.5127	6.42878	589.544		0.001	4.84746	214.583		0.0194153	0.001	0.50274
341.644	354.656	3053.42		78.772	56.0218	934.498		64.3958	56.7772	110.124		12.1379	16.9985	289.44		5.00951	48.5357	352.727		9.34751	18.3003	89.2692		0.001	0.001	0.30503
207.418	212.914	501.285		108.062	68.1638	52.1974		61.6406	14.0213	18.9803		2.74063	13.5946	7.85141		40.8808	14.4425	20.8769		3.3474	3.51164	18.3498		0.001	0.001	0.001
181.331	319.514	1423.95		99.3895	100.17	101.138		58.8918	51.8468	213.393		3.13779	17.6829	146.503		19.6394	85.928	593.679		2.74347	34.9222	177.44		4.70173	3.95605	0.001
445.522	463.692	175.152		104.063	83.6127	46.5436		50.1635	14.5759	14.179		2.23171	14.9732	6.4594		19.5464	28.4063	26.3787		7.22367	3.27315	12.7113		1.29785	1.98854	2.60416
150.01	171.893	1071.84		122.772	76.3974	203.758		42.5668	16.3778	24.0075		4.17842	13.1868	26.6835		51.9147	21.0673	31.5783		3.87558	20.4459	4.18339		5.33646	0.001	3.05021
277.776	175.887	2628.29		27.7562	106.298	573.395		42.4751	14.547	44.479		9.25766	19.6826	43.6711		223.915	38.3148	213.7		0.001	5.56162	188.008		0.643469	3.94579	0.001
273.966	327.522	6070.98		130.494	100.617	1677.78		36.8525	13.6262	218.148		2.63543	5.79351	1088.82		207.987	40.5695	355.913		7.91641	13.2581	156.565		4.02732	6.91183	89.0382
351.056	297.034	458.809		56.2232	88.679	100.374		35.035	44.4501	20.4987		11.7816	5.10079	9.35742		9.00639	33.3726	23.5601		56.9471	13.0807	8.52233		0.001	2.12097	0.001
340.471	240.204	1550.95		47.5321	66.6945	807.968		33.9975	26.6079	64.7787		128.158	7.72771	105.131		42.0398	43.4981	53.3503		33.0004	12.2697	37.2363		0.001	0.001	0.001
191.99	371.721	6414.76		447.227	71.4913	636.935		25.7861	106.218	303.221		64.1288	11.8192	104.328		47.8802	27.2271	106.481		7.96092	8.92111	85.1308		5.45485	3.26237	33.4358
114.2	569.151	1965.02		98.4487	59.9231	823.32		20.9267	16.1639	578.563		7.629	22.77	148.102		31.5657	37.9917	128.279		10.7655	9.0516	124.351		2.00474	0.001	0.001
441.365	543.219	4092.95		107.139	103.321	1822.43		12.9143	20.9276	148.208		12.0473	29.2625	276.844		34.169	16.6333	420.038		6.16386	6.25179	54.1118		0.001	0.07841	16.3266
622.636	675.168	1008.92		142.142	179.894	211.036		11.6287	145.933	228.276		21.5403	21.2059	56.7884		14.0821	22.9128	216.787		1.71337	11.5444	88.2552		6.77786	3.81501	0.001
391.831	582.858	7955.74		227.646	108.467	1657.13		10.0129	14.008	291.471		15.9927	21.4405	143.236		36.4582	49.1556	440.92		11.7723	12.0045	39.5164		2.09608	2.9028	103.81
388.623	514.053	420.903		235.051	143.77	140.078		0.227452	69.7967	7.60778		20.8571	5.78397	14.7657		39.0885	97.0922	15.4918		0.538277	53.7779	2.10793		1.89846	5.3703	0.001
290.262	419.452	2628.1		110.673	94.657	540.668		0.177362	36.1982	171.105		15.4022	38.2655	28.2087		30.8175	115.862	383.268		0.504453	80.0428	133		8.28528	0.001	24.2947
427.993	252.548	3074.67		302.23	80.3973	1291.46		0.079295	31.8356	13.653		10.567	12.8616	344.911		14.1295	30.078	541.126		2.97321	19.7594	555.716		0.104359	0.40989	0.001
276.087	704.747	151.442		148.498	214.63	58.9743		0.077821	12.9061	201.328		36.0075	21.4632	15.1696		28.7774	58.2811	20.2786		7.40686	22.8916	11.3166		15.8373	1.89347	3.6374
359.56	154.283	4142.65		200.399	173.691	733.418		0.036762	26.865	69.8113		21.9453	14.31	83.8266		19.7644	459.389	289.984		4.46927	425.521	211.724		4.77088	0.44164	96.4025
97.0522	467.15	1996.55		813.055	131.049	599.952		0.001	58.6784	104.805		9.86558	98.8706	72.4332		23.7743	75.8711	238.557		1.57563	24.9447	101.34		17.4825	0.001	24.9717
151.539	414.598	3438.28		62.9959	128.578	996.962		0.001	21.3108	106.838		8.465	28.5357	36.3446		33.4551	35.8039	129.508		3.42091	15.0918	41.5643		0.001	0.94871	4.72569
232.624	712.208	635.502		202.182	488.392	206.779		0.001	38.9607	3287.71		16.5988	21.4568	22.3151		12.7334	56.5159	98.8922		0.001	41.6788	81.0969		0.001	6.53159	10.5735
162.398	674.537	8595.8		121.602	199.707	1711.71		0.001	41.4009	700.962		19.3273	38.3836	194.592		33.2397	38.446	718.848		3.69969	7.94046	416.692		0.001	0.001	11.2227
468.128	968.988	19887.9		55.3429	234.232	3076.28		0.001	33.4669	11.6944		28.8577	27.9735	420.088		24.8932	38.0736	3499.63		0.065403	10.9561	1325.84		0.001	7.25396	48.479
657.218	653.226	378.517		66.2743	175.233	79.2532		0.001	55.8566	25.3167		12.5994	80.0634	15.3313		19.3284	94.3939	29.6363		5.15684	85.7135	10.0926		0.001	88.7871	2.33582
516.303	1751.31	999.7		113.027	171.975	271.043		0.001	82.7535	46.956		16.4337	70.1228	46.1722		36.8935	204.152	206.631		5.55579	86.8736	98.4436		0.001	12.4211	17.118
180.366	2094.31	269.393		82.5298	472.484	81.7108		0.001	148.964	92.9869		29.7355	63.115	15.7454		27.5578	468.098	15.6122		7.29493	115.708	9.13966		0.001	0.001	0.001
129.781	1641.82	2826.17		80.6314		627.091		0.001		21.071		15.604	94.4335	41.709		28.8565	220.808	118.583		6.42164	135.06	22.157		0.00805218	32.7719	1.15392
276.205		385.901		217.657		66.839		0.001		185.319		14.9659		22.0323		18.9772		34.9279		3.90796		13.7192		3.33988		0.001
179.953		1029.33		491.474		183.861		0.001		85.5758		32.5144		20.8537				159.244		0.001		43.615		4.18675		1.71953
178.424		1880.82		190.354		454.862				34.8493		6.16982		43.2504				143.497		0.001		52.6868		0.001		1.91751
		636.613		49.0134		84.2269				41.1144		9.30386		71.9759				35.5326				3.17982		0.001		1.87879
		510.547		532.393		107.296				58.4661				34.0559				126.071				55.5596		10.2938		4.78983
		262.537		395.801		104.125				17.0295				39.6922				27.1636				8.8344		0.0770457		4.12087
		330.681		203.939		43.1219				59.1538				15.3893				7.74104				0.001		2.4459		0.001
		223.545		174.219		80.1203				57.6125				59.4792				22.3657				6.68289		1.71892		6.08671
		391.636		259.689		94.8005				51.8438				22.1391				91.625				17.1549		0.0667027		0.001
		700.599		70.6091		124.929				80.4225				27.7096				63.1252				42.8716		0.0603441		11.3324
		155.137		142.083		570.425				117.292				17.1952				45.3667				18.1386		0		0.001
		392.941		75.8492		70.6473				35.1804				10.9667				154.59				2.23377		2.85374		2.3349
		990.832		195.949		84.4705				21.1505				43.4326				18.0329				69.8024		3.41617		13.9718
		287.752		144.354		211.303				17.6739				5.17378				23.3597				6.18937		0.001		3.29372
		495.96		174.378		86.1106				42.9346				17.077				56.2224				15.1194		3.76593		0.001
		1139.63		190.257		94.7598				11.4951				2.30583				23.0205				20.0549		0.001		0.001
		676.942		155.737		58.4322				31.4611				26.0045				49.5997				12.1679		5.41966		1.93369
		181.199		156.12		234.7				56.3722				21.2895				23.0114				28.8513		5.85986		39.4912
		123.347		169.272		87.239				276.007				3.58428				71.4943				11.6183		0.0297732		0.86342
		726.316		149.612		509.689				132.158				29.0545				186.063				24.7926		0.0611176		0.001
		448.41		96.3631		115.824				22.2051				54.7463				205.853				132.905		1.00052		5.46804
		1492.13		1438.24		265.119				214.973				65.3454				27.8757				117.637		2.33099		38.2556
		344.847		177.144		61.8049				13.4409				22.6				79.5375				18.4171		0.001		7.50478
		536.936		64.3309		238.884				41.0786				5.1806				1406.66				57.7158		1.15707		6.74383
		1163.71		169.017										18.4332				267.298				511.775		0.001		18.7595
		441.815		360.291										12.9417				262.187				173.369		4.10487		2.25356
		350.507		168.131										28.1247								149.647		0.001		3.87243
				74.3993																				2.85609
				141.119																				1.49539
				61.9883																				0.001
				678.633																				0.001
				124.298																				2.52388
				191.931

## Sheet: Figure 5
samples	cGVHD	cGVHD_grade	cfNeutrophils	cfMonocytes	cfEosinophils	cfT cell	cfCD8	cfT regs	cfB cells	cfLung	cfSkin	cfLiver	cfColon	cfDNAng/ml
no cGVHD
1	0	0	113.077	29.0211	4.99766	25.1949	10.1714	0	53.2255	0.637836	1.27991	7.03809	0.417191	1.8375
2	0	0	90.9615	23.6183	4.47407	9.35832	6.50821	0.216457	1.1629	0.690091	0.600236	18.0925	0.093718	1.845
3	0	0	83.5775	67.5797	0.875661	49.2446	21.4313	0	3.73244	1.5063	0.774598	8.2819	0.911997	2.19
4	0	0	247.476	32.1212	12.6986	5.04685	4.62042	0	6.11073	0.116491	0	15.4068	0	2.3375
5	0	0	184.81	25.1017	2.84045	30.1954	10.1353	0	16.942	1.658	8.32492	17.9263	0	2.45
6	0	0	219.373	93.4104	15.8018	29.426	13.0873	0.845185	9.81789	2.11954	1.18283	9.60598	0	2.565
7	0	0	137.87	56.1997	26.1116	20.8154	7.57246	0	9.20154	0.816394	2.1003	20.7374	0.332509	2.6375
8	0	0	329.24	31.9003	6.88346	6.42878	4.84746	0	6.37809	0.565777	1.89269	6.15687	0.0828415	2.7875
9	0	0	354.656	56.0218	56.7772	48.5357	18.3003	0	16.9985	0	0.10739	41.1899	0.721429	3.35
10	0	0	212.914	68.1638	14.0213	14.4425	3.51164	0	13.5946	0	0	8.26793	0.780387	3.6
11	0	0	319.514	100.17	51.8468	85.928	34.9222	3.95605	17.6829	0	2.70751	39.2939	0	3.7125
12	0	0	463.692	NA	NA	28.4062	3.27315	1.98854	14.9732	3.33518	0	180.109	0	3.75
13	0	0	171.893	83.6127	14.5759	21.0673	20.4459	0	13.1868	2.26062	0.037875	57.4997	0.52228	3.8
14	0	0	175.887	76.3974	16.3778	38.3148	5.56162	3.94579	19.6826	0.730408	0	212.414	0	3.9375
15	0	0	327.522	106.298	14.547	40.5695	13.2581	6.91183	5.79351	3.01246	1.04589	26.1255	1.47997	4.08
16	0	0	297.034	100.617	13.6262	33.3726	13.0807	2.12097	5.10079	1.51745	1.96549	35.4345	0.014101	4.1875
17	0	0	240.204	88.679	44.4501	43.4981	12.2697	0	7.72771	0.203815	4.6748	79.2752	0.949167	4.25
18	0	0	371.721	66.6945	26.6079	27.2271	8.92111	3.26237	11.8192	0.762649	1.70422	12.7017	0.235865	4.275
19	0	0	569.151	71.4913	106.218	37.9917	9.0516	0	22.77	0.12602	0	29.3248	0.180484	4.3625
20	0	0	543.219	59.9231	16.1639	16.6333	6.25179	0.0784084	29.2625	2.67996	0	25.4116	1.09054	4.38
21	0	0	675.168	103.321	20.9276	22.9128	11.5444	3.81501	21.2059	4.28278	1.35713	61.0439	1.90499	5.085
22	0	0	582.858	179.894	145.933	49.1556	12.0045	2.9028	21.4405	0.357124	0.340083	28.3621	0	5.2375
23	0	0	514.053	108.467	14.008	97.0922	53.7778	5.3703	5.78397	1.81355	0.711932	174.185	0.918309	5.49
24	0	0	419.452	143.77	69.7967	115.862	80.0428	0	38.2655	0.0789531	3.49745	57.0863	0.193058	5.7
25	0	0	252.548	94.657	36.1982	30.078	19.7594	0.409893	12.8616	1.92355	6.49058	11.22	4.72782	5.835
26	0	0	704.747	80.3973	31.8356	58.2811	22.8916	1.89347	21.4632	0.0468536	0	31.3511	0	5.975
27	0	0	154.283	214.63	12.9061	459.389	425.521	0.441643	14.31	4.43361	1.75731	87.292	1.04267	6.42
28	0	0	467.15	173.691	26.865	75.8711	24.9447	0	98.8706	2.20481	2.76466	27.4304	0.00714036	6.6
29	0	0	414.598	131.049	58.6784	35.8039	15.0918	0.948707	28.5357	5.70779	1.86588	296.184	1.27608	6.625
30	0	0	712.208	128.578	21.3108	56.5159	41.6788	6.53159	21.4568	1.9637	0.881024	164.617	4.42468	9.4625
31	0	0	674.537	488.392	38.9607	38.446	7.94047	0	38.3836	0.070065	2.18584	159.173	0.886125	10.2
32	0	0	968.988	199.707	41.4009	38.0736	10.9561	7.25396	27.9735	2.75504	1.70516	710.795	1.96045	11.73
33	0	0	653.226	234.232	33.4669	94.3939	85.7135	88.7871	80.0634	72.2557	39.8768	63.8267	32.3359	13.125
34	0	0	1751.31	175.233	55.8566	204.152	86.8736	12.4211	70.1228	18.6292	3.73918	93.3019	3.15426	14.875
35	0	0	2094.31	171.975	82.7535	468.098	115.708	0	63.115	2.17693	10.5676	288.825	3.88787	17.125
36	0	0	1641.82	472.484	148.964	220.808	135.06	32.7719	94.4335	16.9547	7.19597	411.981	9.77306	22.875
cGVHD
1	1	3	10849.6	0	385.141	163.418	0	0	26.0916	0.0292171	0	28.5163	0	63.3333
2	1	3	3871.61	567.146	157.242	114.412	42.0025	0.154003	47.9211	15.956	9.81034	657.205	6.65599	42.0536
3	1	1	6338.32	2191.07	291.018	1245.17	816.733	645.993	578.735	439.068	61.7334	751.301	140.639	103.896
4	1	1	797.754	166.729	159.008	135.855	51.314	0.0867423	7.78307	3.24957	7.56492	141.94	1.49642	8.775
5	1	1	6055.92	560.631	1066.83	0	136.928	0	134.922	22.3352	0	NA	NA	41.3571
6	1	3	2634.98	1050.63	62.3105	734.159	625.544	0	100.876	0.982615	33.6652	694.425	6.70079	49.7015
7	1	3	380.543	140.029	47.678	32.404	20.4176	0	11.5893	1.3063	0.938289	629.754	0.266728	7.90541
8	1	3	6172.57	893.3	255.388	589.544	214.583	0.50274	31.5825	0.931733	15.0819	113.47	5.36366	77.5
9	1	2	3053.42	934.498	110.124	352.727	89.2692	0.305026	289.44	13.5645	44.7699	2161.15	12.8467	63.4091
10	1	2	501.285	52.1974	18.9803	20.8769	18.3498	0	7.85141	0.664085	1.04338	50.5949	0.0575016	3.2125
11	1	2	1423.95	101.138	213.393	593.679	177.44	0	146.503	3.50649	35.1764	185.698	0.0289244	41.6429
12	1	1	175.152	46.5436	14.179	26.3787	12.7113	2.60416	6.4594	0	0	27.0675	0	1.8
13	1	2	1071.84	203.758	24.0075	31.5783	4.18339	3.05021	26.6835	3.11494	0.656164	84.9894	1.25065	9.2375
14	1	1	2628.29	573.395	44.479	213.7	188.008	0	43.6711	0	5.77187	49.412	6.22479	47.3125
15	1	2	6070.98	1677.78	218.148	355.913	156.565	89.0382	1088.82	26.8478	177.309	243.268	64.4166	105
16	1	2	458.809	100.374	20.4987	23.5601	8.52233	0	9.35742	7.48584	0	51.8715	0.44008	4.7
17	1	3	1550.95	807.968	64.7787	53.3503	37.2363	0	105.131	0.0620475	0	373.523	8.4179	24.8485
18	1	2	6414.76	636.935	303.221	106.481	85.1308	33.4358	104.328	5.60056	12.574	700.089	5.00838	59
19	1	1	1965.02	823.32	578.563	128.279	124.351	0	148.102	0	0	361.514	0	33.625
20	1	2	4092.95	1822.43	148.208	420.038	54.1118	16.3266	276.844	23.6914	171.869	1526.97	2.67319	62.375
21	1	2	1008.92	211.036	228.276	216.787	88.2552	0	56.7884	11.588	1.71748	222.74	3.3784	14.25
22	1	2	7955.74	1657.13	291.471	440.92	39.5164	103.81	143.236	113.012	2.544	100.097	35.6237	69.8214
23	1	3	420.903	140.078	7.60778	15.4918	2.10793	0	14.7657	0.631657	0.966087	8.54276	0.548647	3.5
24	1	2	2628.1	540.668	171.105	383.268	132.999	24.2947	28.2087	12.3875	60.8054	159.403	7.21634	49.75
25	1	2	3074.67	1291.46	NA	541.126	555.716	0	344.911	9.33723	22.7397	21.6651	0	43.4459
26	1	1	151.442	58.9743	13.653	20.2786	11.3166	3.6374	15.1696	0.959654	1.53731	104.845	0.0220855	2.6625
27	1	3	4142.65	733.418	201.328	289.984	211.724	96.4025	83.8266	42.2648	34.735	433.194	16.6353	43.875
28	1	3	1996.55	599.952	69.8113	238.557	101.34	24.9717	72.4332	16.6287	14.8008	48.4927	6.27136	20.375
29	1	1	3438.28	996.962	104.805	129.508	41.5643	4.72569	36.3446	30.6807	19.136	3074.74	6.68655	39.875
30	1	1	635.502	206.779	106.838	98.8922	81.0969	10.5735	22.3151	0.275535	7.13807	64.8005	0.894783	6.025
31	1	3	8595.8	1711.71	3287.71	718.848	416.692	11.2227	194.592	21.7595	3.23172	5487.17	91.5435	104.375
32	1	3	19887.9	3076.28	700.962	3499.63	1325.84	48.479	420.088	54.568	47.3296	1658.24	39.3172	74.0152
33	1	2	378.517	79.2532	11.6944	29.6363	10.0926	2.33582	15.3313	2.09489	0	39.1403	1.0433	3.9125
34	1	3	999.7	271.043	25.3167	206.631	98.4436	17.118	46.1722	24.3633	55.3332	65.0866	7.68458	13.5
35	1	3	269.393	81.7108	46.956	15.6122	9.13966	0	15.7454	0.922299	1.32489	40.6604	0.928784	3.15
36	1	1	2826.17	627.091	92.9869	118.583	22.157	1.15392	41.709	7.03533	1.89483	1441.15	2.54035	21.875
37	1	1	385.901	66.839	21.071	34.9279	13.7192	0	22.0323	0.301945	0	27.8529	0.213118	2.575
38	1	1	NA	NA	NA	NA	NA	NA	NA	0.427536	0.312806	46.4898	0.0760486	4.075
39	1	1	1029.33	183.861	185.319	159.244	43.615	1.71953	20.8537	6.1073	13.2531	63.4447	0.880538	8.6875
40	1	3	1880.82	454.862	85.5758	143.497	52.6868	1.91751	43.2504	8.06622	0.710353	37.8734	4.71577	16.95
41	1	1	636.613	84.2269	34.8493	35.5326	3.17982	1.87879	71.9759	0	0	30.9349	0.501593	4.1875
42	1	2	510.547	107.296	41.1144	126.071	55.5596	4.78983	34.0559	2.72174	8.34382	183.578	6.73979	7.4625
43	1	1	262.537	104.125	58.4661	27.1636	8.8344	4.12087	39.6922	1.62765	0.709658	20.8238	0.00880354	4.45
44	1	1	NA	NA	NA	NA	NA	NA	NA	2.15325	1.91366	39.17	0.19954	4.6375
45	1	1	330.681	43.1219	17.0295	7.74104	0	0	15.3893	0.387189	3.74843	56.8334	0	4.0625
46	1	1	223.545	NA	NA	NA	6.68289	6.08671	59.4792	0.811332	NA	15.9417	0	3.165
47	1	2	391.636	NA	59.1538	22.3657	17.1549	0	22.1391	2.617	3.1301	13.626	0.0815291	3.735
48	1	3	700.599	80.1203	57.6125	91.625	42.8716	11.3324	27.7096	1.87749	3.57895	18.9002	0	8.5625
49	1	2	155.137	94.8005	51.8438	63.1252	18.1386	0	17.1952	0.625805	2.20975	90.4882	1.19601	3.925
50	1	1	392.941	124.929	80.4225	45.3667	2.23377	2.3349	10.9667	2.71415	0.625537	96.904	0.256905	5.475
51	1	3	990.832	570.425	117.292	154.59	69.8024	13.9718	43.4326	9.80226	12.1357	654.154	8.30276	24.875
52	1	2	287.752	70.6473	35.1804	18.0329	6.18937	3.29372	5.17378	0.0127686	0.0479067	10.77	0.941606	2.7125
53	1	2	495.96	84.4705	21.1505	23.3597	15.1194	0	17.077	0.844033	2.45942	60.907	0.325701	5
54	1	2	1139.63	211.303	17.6739	56.2224	20.0549	0	2.30583	3.71081	7.92689	98.478	2.28436	11.4125
55	1	2	676.942	86.1106	42.9346	23.0205	12.1679	1.93369	26.0045	2.64862	0.468598	62.2161	1.74524	7.02
56	1	1	181.199	94.7598	11.4951	49.5997	28.8513	39.4912	21.2895	23.6756	4.92673	93.7061	7.0922	3.99
57	1	1	123.347	58.4322	31.4611	23.0114	11.6183	0.863416	3.58428	2.65526	1.19319	40.3428	1.93542	2.76
58	1	1	726.316	234.7	56.3722	71.4943	24.7926	0	29.0545	1.07762	0.727314	173.865	0	7.65
59	1	1	448.41	87.239	276.007	186.063	132.905	5.46804	54.7463	7.83676	1.21048	32.4196	1.09486	7.155
60	1	1	1492.13	509.689	132.158	205.853	117.637	38.2556	65.3454	35.572	5.60817	71.5574	11.5207	23.85
61	1	1	344.847	115.824	22.2051	27.8757	18.4171	7.50478	22.6	8.78851	28.9234	77.3443	4.32522	4.335
62	1	1	536.936	NA	NA	79.5375	57.7158	6.74383	5.1806	9.70518	0.501349	561.458	2.75997	8.925
63	1	2	1163.71	265.119	214.973	1406.66	511.775	18.7595	18.4332	13.2566	11.2644	168.611	2.42131	17.1
64	1	1	441.815	61.8049	13.4409	267.298	173.369	2.25356	12.9417	8.07997	1.78864	26.4373	3.62171	6.105
65	1	2	350.507	238.884	41.0786	262.187	149.647	3.87243	28.1247	6.86764	7.5625	721.593	0.695312	9.345

## Sheet: Figure 8A
	Recall					Specificity				ROC				NPV				PPV
Test Index	Blood	Cell_Free	Combined		Blood	Cell_Free	Combined		Blood	Cell_Free	Combined		Blood	Cell_Free	Combined		Blood	Cell_Free	Combined
0	0.416667	0.75	0.75		0.571429	0.714286	0.857143		0.607143	0.738095	0.797619		0.363636	0.625	0.666667		0.625	0.818182	0.9
1	0.583333	0.25	0.416667		1	0.857143	0.857143		0.85119	0.761905	0.904762		0.583333	0.4	0.461538		1	0.75	0.833333
2	0.166667	0.416667	0.416667		0.714286	1	0.857143		0.392857	0.75	0.642857		0.333333	0.5	0.461538		0.5	1	0.833333
3	0.454545	0.545455	0.727273		0.714286	0.714286	0.714286		0.61039	0.662338	0.766234		0.454545	0.5	0.625		0.714286	0.75	0.8
4	0.363636	0.454545	0.454545		1	1	1		0.863636	0.831169	0.909091		0.5	0.538462	0.538462		1	1	1
5	0.583333	0.25	0.25		0.571429	0.571429	0.714286		0.547619	0.440476	0.547619		0.444444	0.307692	0.357143		0.7	0.5	0.6
6	0.25	0.25	0.5		0.714286	0.857143	1		0.595238	0.630952	0.654762		0.357143	0.4	0.538462		0.6	0.75	1
7	0.416667	0.5	0.666667		0.857143	1	1		0.678571	0.869048	0.845238		0.461538	0.538462	0.636364		0.833333	1	1
8	0.545455	0.727273	0.909091		1	1	1		0.603896	0.922078	0.974026		0.583333	0.7	0.875		1	1	1
9	0.545455	0.545455	0.727273		0.857143	0.714286	0.714286		0.766234	0.753247	0.909091		0.545455	0.5	0.625		0.857143	0.75	0.8
10	0.25	0.833333	0.75		0.714286	0.571429	0.714286		0.541667	0.845238	0.809524		0.357143	0.666667	0.625		0.6	0.769231	0.818182
11	0.25	0.416667	0.5		0.857143	1	1		0.636905	0.845238	0.857143		0.4	0.5	0.538462		0.75	1	1
12	0.583333	0.25	0.5		0.714286	1	1		0.72619	0.833333	0.77381		0.5	0.4375	0.538462		0.777778	1	1
13	0.363636	0.272727	0.363636		1	0.857143	0.857143		0.688312	0.506494	0.74026		0.5	0.428571	0.461538		1	0.75	0.8
14	0.727273	0.636364	0.818182		0.571429	0.714286	0.714286		0.694805	0.753247	0.857143		0.571429	0.555556	0.714286		0.727273	0.777778	0.818182
15	0.166667	0.416667	0.416667		0.857143	0.714286	0.857143		0.619048	0.654762	0.72619		0.375	0.416667	0.461538		0.666667	0.714286	0.833333
16	0.5	0.416667	0.75		0.571429	0.857143	0.571429		0.690476	0.714286	0.809524		0.4	0.461538	0.571429		0.666667	0.833333	0.75
17	0.25	0.416667	0.583333		1	1	1		0.464286	0.880952	0.785714		0.4375	0.5	0.583333		1	1	1
18	0.636364	0.636364	0.818182		0.857143	0.857143	0.857143		0.766234	0.87013	0.909091		0.6	0.6	0.75		0.875	0.875	0.9
19	0.454545	0.454545	0.454545		0.714286	0.857143	1		0.61039	0.649351	0.766234		0.454545	0.5	0.538462		0.714286	0.833333	1
20	0.5	0.5	0.75		0.714286	1	1		0.660714	0.857143	0.809524		0.454545	0.538462	0.7		0.75	1	1
21	0.5	0.416667	0.583333		0.571429	0.857143	0.857143		0.64881	0.595238	0.738095		0.4	0.461538	0.545455		0.666667	0.833333	0.875
22	0.0833333	0.5	0.5		1	0.857143	0.857143		0.577381	0.845238	0.809524		0.388889	0.5	0.5		1	0.857143	0.857143
23	0.454545	0.636364	0.636364		0.857143	0.714286	0.857143		0.61039	0.753247	0.818182		0.5	0.555556	0.6		0.833333	0.777778	0.875
24	0.454545	0.272727	0.454545		0.714286	0.857143	0.857143		0.74026	0.662338	0.792208		0.454545	0.428571	0.5		0.714286	0.75	0.833333
25	0.166667	0.5	0.583333		0.714286	1	1		0.613095	0.857143	0.857143		0.333333	0.538462	0.583333		0.5	1	1
26	0.333333	0.333333	0.416667		1	1	1		0.922619	0.678571	0.857143		0.466667	0.466667	0.5		1	1	1
27	0.416667	0.583333	0.666667		0.571429	0.571429	0.571429		0.428571	0.678571	0.690476		0.363636	0.444444	0.5		0.625	0.7	0.727273
28	0.636364	0.363636	0.636364		0.714286	0.714286	0.857143		0.694805	0.649351	0.792208		0.555556	0.416667	0.6		0.777778	0.666667	0.875
29	0.454545	0.636364	0.727273		0.857143	0.857143	1		0.62987	0.805195	0.844156		0.5	0.6	0.7		0.833333	0.875	1
30	0.416667	0.25	0.583333		0.714286	0.571429	0.571429		0.589286	0.511905	0.714286		0.416667	0.307692	0.444444		0.714286	0.5	0.7
31	0.333333	0.75	0.666667		0.714286	0.857143	0.857143		0.428571	0.77381	0.72619		0.384615	0.666667	0.6		0.666667	0.9	0.888889
32	0.583333	0.5	0.666667		0.857143	0.857143	1		0.696429	0.928571	0.892857		0.545455	0.5	0.636364		0.875	0.857143	1
33	0.272727	0.454545	0.636364		0.857143	1	1		0.74026	0.753247	0.883117		0.428571	0.538462	0.636364		0.75	1	1
34	0.272727	0.363636	0.363636		0.714286	1	1		0.707792	0.636364	0.818182		0.384615	0.5	0.5		0.6	1	1
35	0.583333	0.416667	0.666667		0.714286	0.857143	0.714286		0.738095	0.797619	0.869048		0.5	0.461538	0.555556		0.777778	0.833333	0.8
36	0.5	0.5	0.5		1	0.714286	1		0.720238	0.666667	0.75		0.538462	0.454545	0.538462		1	0.75	1
37	0.333333	0.666667	0.75		0.857143	1	1		0.577381	0.833333	0.916667		0.428571	0.636364	0.7		0.8	1	1
38	0.181818	0.272727	0.454545		0.857143	1	1		0.662338	0.675325	0.792208		0.4	0.466667	0.538462		0.666667	1	1
39	0.454545	0.545455	0.545455		0.428571	0.714286	0.714286		0.461039	0.675325	0.688312		0.333333	0.5	0.5		0.555556	0.75	0.75
40	0.25	0.25	0.333333		0.857143	0.857143	1		0.595238	0.666667	0.666667		0.4	0.4	0.466667		0.75	0.75	1
41	0.333333	0.5	0.666667		0.714286	0.857143	0.857143		0.678571	0.821429	0.845238		0.384615	0.5	0.6		0.666667	0.857143	0.888889
42	0.416667	0.5	0.666667		0.857143	1	1		0.702381	0.77381	0.892857		0.461538	0.538462	0.636364		0.833333	1	1
43	0.363636	0.545455	0.636364		0.714286	0.857143	0.857143		0.590909	0.636364	0.805195		0.416667	0.545455	0.6		0.666667	0.857143	0.875
44	0.636364	0.545455	0.727273		0.714286	0.714286	0.714286		0.597403	0.831169	0.844156		0.555556	0.5	0.625		0.777778	0.75	0.8
45	0.583333	0.416667	0.583333		0.857143	0.571429	0.714286		0.744048	0.571429	0.738095		0.545455	0.363636	0.5		0.875	0.625	0.777778
46	0.166667	0.416667	0.5		1	1	1		0.75	0.821429	0.833333		0.411765	0.5	0.538462		1	1	1
47	0.333333	0.5	0.5		0.857143	0.857143	1		0.684524	0.77381	0.797619		0.428571	0.5	0.538462		0.8	0.857143	1
48	0.727273	0.636364	0.727273		0.428571	0.714286	0.571429		0.623377	0.805195	0.779221		0.5	0.555556	0.571429		0.666667	0.777778	0.727273
49	0.272727	0.454545	0.636364		0.714286	1	1		0.558442	0.857143	0.831169		0.384615	0.538462	0.636364		0.6	1	1
50	0.5	0.583333	0.666667		1	1	1		0.910714	0.845238	0.928571		0.538462	0.583333	0.636364		1	1	1
51	0.333333	0.583333	0.666667		0.571429	1	1		0.553571	0.892857	0.869048		0.333333	0.583333	0.636364		0.571429	1	1
52	0.583333	0.5	0.666667		0.857143	0.857143	0.857143		0.714286	0.75	0.845238		0.545455	0.5	0.6		0.875	0.857143	0.888889
53	0.545455	0.272727	0.545455		0.714286	0.571429	0.714286		0.519481	0.493506	0.61039		0.5	0.333333	0.5		0.75	0.5	0.75
54	0.0909091	0.363636	0.454545		0.714286	0.857143	0.857143		0.616883	0.662338	0.701299		0.333333	0.461538	0.5		0.333333	0.8	0.833333
55	0.25	0.5	0.666667		1	1	1		0.761905	0.904762	1		0.4375	0.538462	0.636364		1	1	1
56	0.583333	0.5	0.583333		0.857143	0.571429	0.714286		0.791667	0.595238	0.761905		0.545455	0.4	0.5		0.875	0.666667	0.777778
57	0.333333	0.333333	0.5		0.857143	1	0.857143		0.785714	0.678571	0.785714		0.428571	0.466667	0.5		0.8	1	0.857143
58	0.272727	0.636364	0.636364		0.571429	0.857143	0.857143		0.467532	0.792208	0.766234		0.333333	0.6	0.6		0.5	0.875	0.875
59	0.454545	0.363636	0.545455		0.571429	0.857143	0.857143		0.558442	0.636364	0.701299		0.4	0.461538	0.545455		0.625	0.8	0.857143
60	0.75	0.333333	0.666667		0.857143	1	1		0.886905	0.857143	0.952381		0.666667	0.466667	0.636364		0.9	1	1
61	0.333333	0.666667	0.75		1	1	1		0.779762	0.809524	0.904762		0.466667	0.636364	0.7		1	1	1
62	0.166667	0.5	0.5		0.428571	0.714286	0.857143		0.428571	0.678571	0.642857		0.230769	0.454545	0.5		0.333333	0.75	0.857143
63	0.181818	0.363636	0.363636		0.714286	0.857143	0.857143		0.545455	0.688312	0.753247		0.357143	0.461538	0.461538		0.5	0.8	0.8
64	0.454545	0.454545	0.545455		0.857143	0.714286	0.714286		0.551948	0.662338	0.688312		0.5	0.454545	0.5		0.833333	0.714286	0.75
65	0.166667	0.5	0.583333		0.571429	0.714286	1		0.434524	0.77381	0.72619		0.285714	0.454545	0.583333		0.4	0.75	1
66	0.333333	0.5	0.583333		0.857143	0.857143	0.857143		0.630952	0.833333	0.833333		0.428571	0.5	0.545455		0.8	0.857143	0.875
67	0.333333	0.5	0.666667		0.857143	0.857143	0.857143		0.714286	0.630952	0.761905		0.428571	0.5	0.6		0.8	0.857143	0.888889
68	0.363636	0.363636	0.363636		1	1	1		0.844156	0.883117	0.922078		0.5	0.5	0.5		1	1	1
69	0.727273	0.454545	0.727273		0.571429	0.857143	0.571429		0.590909	0.649351	0.753247		0.571429	0.5	0.571429		0.727273	0.833333	0.727273
70	0.416667	0.583333	0.666667		0.857143	0.714286	1		0.761905	0.77381	0.77381		0.461538	0.5	0.636364		0.833333	0.777778	1
71	0.583333	0.583333	0.666667		0.714286	0.714286	0.571429		0.535714	0.642857	0.714286		0.5	0.5	0.5		0.777778	0.777778	0.727273
72	0.583333	0.333333	0.666667		0.714286	0.857143	0.857143		0.761905	0.607143	0.785714		0.5	0.428571	0.6		0.777778	0.8	0.888889
73	0.181818	0.363636	0.454545		0.714286	1	0.857143		0.636364	0.792208	0.831169		0.357143	0.5	0.5		0.5	1	0.833333
74	0.272727	0.454545	0.545455		0.857143	1	1		0.616883	0.974026	0.948052		0.428571	0.538462	0.583333		0.75	1	1
75	0.416667	0.5	0.666667		0.714286	1	0.857143		0.565476	0.845238	0.857143		0.416667	0.538462	0.6		0.714286	1	0.888889
76	0.5	0.333333	0.5		0.714286	0.857143	0.857143		0.666667	0.607143	0.77381		0.454545	0.428571	0.5		0.75	0.8	0.857143
77	0.416667	0.333333	0.416667		0.857143	0.857143	0.857143		0.803571	0.583333	0.738095		0.461538	0.428571	0.461538		0.833333	0.8	0.833333
78	0.272727	0.454545	0.636364		0.571429	1	1		0.467532	0.883117	0.805195		0.333333	0.538462	0.636364		0.5	1	1
79	0.454545	0.727273	0.727273		1	0.571429	0.714286		0.733766	0.831169	0.831169		0.538462	0.571429	0.625		1	0.727273	0.8
	0.6
	0.833333
	1
	0.857143
	0.6
	0.75
	0.777778
	1
	0.727273
	0.666667
	0.666667
	1
	0.875
	0.714286
	0.75
	0.666667
	1
	0.833333
	0.714286
	0.5
	1
	0.625
	0.777778
	0.833333
	0.714286
	0.666667
	0.875
	0.75
	0.6
	0.777778
	1
	0.8
	0.666667
	0.555556
	0.75
	0.666667
	0.833333
	0.666667
	0.777778
	0.875
	1
	0.8
	0.666667
	0.6
	1
	0.571429
	0.875
	0.75
	0.333333
	1
	0.875
	0.8
	0.5
	0.625
	0.9
	1
	0.333333
	0.5
	0.833333
	0.4
	0.8
	0.8
	1
	0.727273
	0.833333
	0.777778
	0.777778
	0.5
	0.75
	0.714286
	0.75
	0.833333
	0.5
	1
	#VALUE!
	0.75
	1
	0.75
	1
	0.5
	0.75
	1
	1
	0.75
	0.769231
	1
	1
	0.75
	0.777778
	0.714286
	0.833333
	1
	0.875
	0.833333
	1
	0.833333
	0.857143
	0.777778
	0.75
	1
	1
	0.7
	0.666667
	0.875
	0.5
	0.9
	0.857143
	1
	1
	0.833333
	0.75
	1
	1
	0.75
	0.75
	0.857143
	1
	0.857143
	0.75
	0.625
	1
	0.857143
	0.777778
	1
	1
	1
	0.857143
	0.5
	0.8
	1
	0.666667
	1
	0.875
	0.8
	1
	1
	0.75
	0.8
	0.714286
	0.75
	0.857143
	0.857143
	1
	0.833333
	0.777778
	0.777778
	0.8
	1
	1
	1
	0.8
	0.8
	1
	0.727273
	0.9
	0.833333
	0.833333
	0.8
	1
	0.6
	1
	1
	1
	0.8
	0.818182
	1
	1
	0.8
	0.818182
	0.833333
	0.75
	1
	0.9
	1
	1
	0.875
	0.857143
	0.875
	0.833333
	1
	1
	0.727273
	0.875
	1
	0.7
	0.888889
	1
	1
	1
	0.8
	1
	1
	1
	0.75
	1
	0.888889
	1
	0.875
	0.8
	0.777778
	1
	1
	0.727273
	1
	1
	1
	0.888889
	0.75
	0.833333
	1
	0.777778
	0.857143
	0.875
	0.857143
	1
	1
	0.857143
	0.8
	0.75
	1
	0.875
	0.888889
	1
	0.727273
	1
	0.727273
	0.888889
	0.833333
	1
	0.888889
	0.857143
	0.833333
	1
	0.8

## Sheet: Supplementary Figure S1 
Skin GE/ml				Lung GE/ml				Liver GE/ml
Healthy	skin 0	skin 1-3		Healthy	lung 0	lung 1-3		Healthy	liver 0	liver 1-3
0.001	2.70751	44.7699		39.9556	0.001	1.3063		177.82	39.2939	411.981
1.40011	61.7334	35.1764		15.8596	15.956	26.8478		8.28	751.301	104.845
4.99137	7.56492	5.77187		4.66353	439.068	113.012		6.77	141.94	3074.74
0.001	0.001	12.574		2.71116	3.24957	12.3875		21.88	63.8267	288.825
0.001	39.8768	0.001		2.44461	22.3352	16.6287		12.75	93.3019	183.578
0.001	3.73918	3.23172		1.84633	0.982615	2.09489		22.4	57.4997	1441.15
1.46293	0.037875	1.89483		1.61754	72.2557	24.3633		12.27	164.617	113.47
0.010249	0.881024	0.001		1.50297	0.931733	0.922299		1.6	296.184	629.754
1.54566	1.86588	3.74843		1.4714	18.6292	6.1073		34.36	35.4345	5487.17
3.0519	1.96549	2.20975		1.22499	13.5645	2.72174		35.01	50.5949	721.593
4.55098	1.04338	2.45942		1.15452	2.26062	2.617		28.26	27.0675	40.3428
0.001	0.001	2.544		1.02333	1.9637	2.71415		5.77	84.9894	71.5574
0.033011	0.656164	0.710353		0.999554	5.70779	9.80226		38.03	8.26793	168.611
	0.001	0.001		0.959155	1.51745	0.0292171		5.75	159.173
	2.18584	1.71748		0.91848	0.664085	0.427536		10.61	57.0863
	3.49745	22.7397		0.843473	3.50649	8.06622		0.51	12.7017
	1.70422	60.8054		0.71095	0.001	1.87749		12.96	28.3621
	0.340083	1.32489		0.710218	3.11494	2.64862		23.77	1526.97
	171.869	0.001		0.673146	0.001	0.0620475		8.02	41.1899
	0.10739	9.81034		0.600736	0.001	0.631657		2.66	64.8005
	7.19597	33.6652		0.575268	0.070065	3.71081		5.75	6.15687
	1.53731	15.0819		0.570569	7.48584			23.33	27.8529
	19.136	34.735		0.567694	0.0789531			36.64	212.414
	7.13807	47.3296		0.531114	5.60056			57.27	31.3511
	1.89269	14.8008		0.453624	0.762649			29.44	20.8238
	0.001	55.3332		0.422446	0.357124			25.83	27.4304
	0.001	12.1357		0.369291	0.001			2.97	79.2752
	0.001	11.2644		0.275674	23.6914			7.69	39.17
	0.709658			0.261867	0.001			49.13	15.9417
	2.76466			0.247587	11.588			1.45	29.3248
	4.6748			0.225683	16.9547			4.08	180.109
	1.91366			0.153809	9.33723			29.24	25.4116
	0.001			0.142876	0.959654			125.23	17.9263
	0.001			0.137901	42.2648			29.92	10.77
	0.001			0.12653	30.6807			0	7.03809
	8.32492			0.107652	0.275535			0.04	20.7374
	10.5676			0.0964252	21.7595			40.98	15.4068
	0.0479067			0.0843479	54.568			0	243.268
	1.27991			0.084309	7.03533			8.02	39.1403
	2.1003			0.0766978	0.565777			4.04	63.4447
	0.001			0.061054	0.301945			10.14	13.626
	0.938289			0.0504748	0.730408			21.1	96.904
	177.309			0.0425087	0.0468536			34.92	46.4898
	0.001			0.0326422	0.001			43.23	18.9002
	13.2531			0.0238421	1.62765			37.64	62.2161
	8.34382			0.0236271	2.20481			7.95	373.523
	3.1301			0.0218784	0.203815			66.64	8.54276
	0.625537			0.0163585	2.15325			3.75	98.478
	0.312806			0.0152564	0.387189			66.47	2161.15
	3.57895			0.0132967	0.811332			17.85	185.698
	0.468598			0.0123239	0.12602			15.82	49.412
	0.001			0.00864251	3.33518			21.45	700.089
	0.966087			0.00467176	2.67996			65.77	361.514
	7.92689			0.0039688	0.625805			11.96	30.9349
	6.49058			0.00338399	1.658			18.71	56.8334
	1.75731			0.00305646	2.17693			9.55	90.4882
	1.04589			0.00271867	0.0127686			212.54	60.907
	1.35713			0.00210703	0.844033			138.08	100.097
	0.711932			0.00195903	0.637836			5	37.8734
	1.18283			0.001	0.816394			9.87	51.8715
	0.600236			0.001	0.116491			31.64	222.74
	0.774598			0.001	1.92355			21.56	21.6651
	1.70516			0.001	4.43361			29.03	159.403
	4.92673			0.001	3.01246			26.41	40.6604
	1.19319			0.001	4.28278			50.57	28.5163
	0.727314			0.001	1.81355				657.205
	1.21048			0.001	2.11954				694.425
	5.60817			0.001	0.690091				433.194
	28.9234			0.001	1.5063				1658.24
	0.501349			5.60056	2.75504				48.4927
	1.78864			1.79617	23.6756				65.0866
	7.5625			0.001	2.65526				654.154
					1.07762
					7.83676
					35.572
					8.78851
					9.70518
					8.07997

## Sheet: Supplementary Figure S2
samples	cGVHD	cGVHD_grade	cfNeutrophils	cfMonocytes	cfEosinophils	cfT cell	cfCD8	cfTregs	cfB cells	cfLung	cfSkin	cfLiver	cfColon	cfng/ml
no cGVHD
1	0	0	113.077	29.0211	4.99766	25.1949	10.1714	0	53.2255	0.637836	1.27991	7.03809	0.417191	1.8375
2	0	0	90.9615	23.6183	4.47407	9.35832	6.50821	0.216457	1.1629	0.690091	0.600236	18.0925	0.093718	1.845
3	0	0	83.5775	67.5797	0.875661	49.2446	21.4313	0	3.73244	1.5063	0.774598	8.2819	0.911997	2.19
4	0	0	247.476	32.1212	12.6986	5.04685	4.62042	0	6.11073	0.116491	0	15.4068	0	2.3375
5	0	0	184.81	25.1017	2.84045	30.1954	10.1353	0	16.942	1.658	8.32492	17.9263	0	2.45
6	0	0	219.373	93.4104	15.8018	29.426	13.0873	0.845185	9.81789	2.11954	1.18283	9.60598	0	2.565
7	0	0	137.87	56.1997	26.1116	20.8154	7.57246	0	9.20154	0.816394	2.1003	20.7374	0.332509	2.6375
8	0	0	329.24	31.9003	6.88346	6.42878	4.84746	0	6.37809	0.565777	1.89269	6.15687	0.0828415	2.7875
9	0	0	354.656	56.0218	56.7772	48.5357	18.3003	0	16.9985	0	0.10739	41.1899	0.721429	3.35
10	0	0	212.914	68.1638	14.0213	14.4425	3.51164	0	13.5946	0	0	8.26793	0.780387	3.6
11	0	0	319.514	100.17	51.8468	85.928	34.9222	3.95605	17.6829	0	2.70751	39.2939	0	3.7125
12	0	0	463.692	NA	NA	28.4062	3.27315	1.98854	14.9732	3.33518	0	180.109	0	3.75
13	0	0	171.893	83.6127	14.5759	21.0673	20.4459	0	13.1868	2.26062	0.037875	57.4997	0.52228	3.8
14	0	0	175.887	76.3974	16.3778	38.3148	5.56162	3.94579	19.6826	0.730408	0	212.414	0	3.9375
15	0	0	327.522	106.298	14.547	40.5695	13.2581	6.91183	5.79351	3.01246	1.04589	26.1255	1.47997	4.08
16	0	0	297.034	100.617	13.6262	33.3726	13.0807	2.12097	5.10079	1.51745	1.96549	35.4345	0.014101	4.1875
17	0	0	240.204	88.679	44.4501	43.4981	12.2697	0	7.72771	0.203815	4.6748	79.2752	0.949167	4.25
18	0	0	371.721	66.6945	26.6079	27.2271	8.92111	3.26237	11.8192	0.762649	1.70422	12.7017	0.235865	4.275
19	0	0	569.151	71.4913	106.218	37.9917	9.0516	0	22.77	0.12602	0	29.3248	0.180484	4.3625
20	0	0	543.219	59.9231	16.1639	16.6333	6.25179	0.0784084	29.2625	2.67996	0	25.4116	1.09054	4.38
21	0	0	675.168	103.321	20.9276	22.9128	11.5444	3.81501	21.2059	4.28278	1.35713	61.0439	1.90499	5.085
22	0	0	582.858	179.894	145.933	49.1556	12.0045	2.9028	21.4405	0.357124	0.340083	28.3621	0	5.2375
23	0	0	514.053	108.467	14.008	97.0922	53.7778	5.3703	5.78397	1.81355	0.711932	174.185	0.918309	5.49
24	0	0	419.452	143.77	69.7967	115.862	80.0428	0	38.2655	0.0789531	3.49745	57.0863	0.193058	5.7
25	0	0	252.548	94.657	36.1982	30.078	19.7594	0.409893	12.8616	1.92355	6.49058	11.22	4.72782	5.835
26	0	0	704.747	80.3973	31.8356	58.2811	22.8916	1.89347	21.4632	0.0468536	0	31.3511	0	5.975
27	0	0	154.283	214.63	12.9061	459.389	425.521	0.441643	14.31	4.43361	1.75731	87.292	1.04267	6.42
28	0	0	467.15	173.691	26.865	75.8711	24.9447	0	98.8706	2.20481	2.76466	27.4304	0.00714036	6.6
29	0	0	414.598	131.049	58.6784	35.8039	15.0918	0.948707	28.5357	5.70779	1.86588	296.184	1.27608	6.625
30	0	0	712.208	128.578	21.3108	56.5159	41.6788	6.53159	21.4568	1.9637	0.881024	164.617	4.42468	9.4625
31	0	0	674.537	488.392	38.9607	38.446	7.94047	0	38.3836	0.070065	2.18584	159.173	0.886125	10.2
32	0	0	968.988	199.707	41.4009	38.0736	10.9561	7.25396	27.9735	2.75504	1.70516	710.795	1.96045	11.73
33	0	0	653.226	234.232	33.4669	94.3939	85.7135	88.7871	80.0634	72.2557	39.8768	63.8267	32.3359	13.125
34	0	0	1751.31	175.233	55.8566	204.152	86.8736	12.4211	70.1228	18.6292	3.73918	93.3019	3.15426	14.875
35	0	0	2094.31	171.975	82.7535	468.098	115.708	0	63.115	2.17693	10.5676	288.825	3.88787	17.125
36	0	0	1641.82	472.484	148.964	220.808	135.06	32.7719	94.4335	16.9547	7.19597	411.981	9.77306	22.875
cGVHD
1	1	3	10849.6	0	385.141	163.418	0	0	26.0916	0.0292171	0	28.5163	0	63.3333
2	1	3	3871.61	567.146	157.242	114.412	42.0025	0.154003	47.9211	15.956	9.81034	657.205	6.65599	42.0536
3	1	1	6338.32	2191.07	291.018	1245.17	816.733	645.993	578.735	439.068	61.7334	751.301	140.639	103.896
4	1	1	797.754	166.729	159.008	135.855	51.314	0.0867423	7.78307	3.24957	7.56492	141.94	1.49642	8.775
5	1	1	6055.92	560.631	1066.83	0	136.928	0	134.922	22.3352	0	NA	NA	41.3571
6	1	3	2634.98	1050.63	62.3105	734.159	625.544	0	100.876	0.982615	33.6652	694.425	6.70079	49.7015
7	1	3	380.543	140.029	47.678	32.404	20.4176	0	11.5893	1.3063	0.938289	629.754	0.266728	7.90541
8	1	3	6172.57	893.3	255.388	589.544	214.583	0.50274	31.5825	0.931733	15.0819	113.47	5.36366	77.5
9	1	2	3053.42	934.498	110.124	352.727	89.2692	0.305026	289.44	13.5645	44.7699	2161.15	12.8467	63.4091
10	1	2	501.285	52.1974	18.9803	20.8769	18.3498	0	7.85141	0.664085	1.04338	50.5949	0.0575016	3.2125
11	1	2	1423.95	101.138	213.393	593.679	177.44	0	146.503	3.50649	35.1764	185.698	0.0289244	41.6429
12	1	1	175.152	46.5436	14.179	26.3787	12.7113	2.60416	6.4594	0	0	27.0675	0	1.8
13	1	2	1071.84	203.758	24.0075	31.5783	4.18339	3.05021	26.6835	3.11494	0.656164	84.9894	1.25065	9.2375
14	1	1	2628.29	573.395	44.479	213.7	188.008	0	43.6711	0	5.77187	49.412	6.22479	47.3125
15	1	2	6070.98	1677.78	218.148	355.913	156.565	89.0382	1088.82	26.8478	177.309	243.268	64.4166	105
16	1	2	458.809	100.374	20.4987	23.5601	8.52233	0	9.35742	7.48584	0	51.8715	0.44008	4.7
17	1	3	1550.95	807.968	64.7787	53.3503	37.2363	0	105.131	0.0620475	0	373.523	8.4179	24.8485
18	1	2	6414.76	636.935	303.221	106.481	85.1308	33.4358	104.328	5.60056	12.574	700.089	5.00838	59
19	1	1	1965.02	823.32	578.563	128.279	124.351	0	148.102	0	0	361.514	0	33.625
20	1	2	4092.95	1822.43	148.208	420.038	54.1118	16.3266	276.844	23.6914	171.869	1526.97	2.67319	62.375
21	1	2	1008.92	211.036	228.276	216.787	88.2552	0	56.7884	11.588	1.71748	222.74	3.3784	14.25
22	1	2	7955.74	1657.13	291.471	440.92	39.5164	103.81	143.236	113.012	2.544	100.097	35.6237	69.8214
23	1	3	420.903	140.078	7.60778	15.4918	2.10793	0	14.7657	0.631657	0.966087	8.54276	0.548647	3.5
24	1	2	2628.1	540.668	171.105	383.268	132.999	24.2947	28.2087	12.3875	60.8054	159.403	7.21634	49.75
25	1	2	3074.67	1291.46	NA	541.126	555.716	0	344.911	9.33723	22.7397	21.6651	0	43.4459
26	1	1	151.442	58.9743	13.653	20.2786	11.3166	3.6374	15.1696	0.959654	1.53731	104.845	0.0220855	2.6625
27	1	3	4142.65	733.418	201.328	289.984	211.724	96.4025	83.8266	42.2648	34.735	433.194	16.6353	43.875
28	1	3	1996.55	599.952	69.8113	238.557	101.34	24.9717	72.4332	16.6287	14.8008	48.4927	6.27136	20.375
29	1	1	3438.28	996.962	104.805	129.508	41.5643	4.72569	36.3446	30.6807	19.136	3074.74	6.68655	39.875
30	1	1	635.502	206.779	106.838	98.8922	81.0969	10.5735	22.3151	0.275535	7.13807	64.8005	0.894783	6.025
31	1	3	8595.8	1711.71	3287.71	718.848	416.692	11.2227	194.592	21.7595	3.23172	5487.17	91.5435	104.375
32	1	3	19887.9	3076.28	700.962	3499.63	1325.84	48.479	420.088	54.568	47.3296	1658.24	39.3172	74.0152
33	1	2	378.517	79.2532	11.6944	29.6363	10.0926	2.33582	15.3313	2.09489	0	39.1403	1.0433	3.9125
34	1	3	999.7	271.043	25.3167	206.631	98.4436	17.118	46.1722	24.3633	55.3332	65.0866	7.68458	13.5
35	1	3	269.393	81.7108	46.956	15.6122	9.13966	0	15.7454	0.922299	1.32489	40.6604	0.928784	3.15
36	1	1	2826.17	627.091	92.9869	118.583	22.157	1.15392	41.709	7.03533	1.89483	1441.15	2.54035	21.875
37	1	1	385.901	66.839	21.071	34.9279	13.7192	0	22.0323	0.301945	0	27.8529	0.213118	2.575
38	1	1	NA	NA	NA	NA	NA	NA	NA	0.427536	0.312806	46.4898	0.0760486	4.075
39	1	1	1029.33	183.861	185.319	159.244	43.615	1.71953	20.8537	6.1073	13.2531	63.4447	0.880538	8.6875
40	1	3	1880.82	454.862	85.5758	143.497	52.6868	1.91751	43.2504	8.06622	0.710353	37.8734	4.71577	16.95
41	1	1	636.613	84.2269	34.8493	35.5326	3.17982	1.87879	71.9759	0	0	30.9349	0.501593	4.1875
42	1	2	510.547	107.296	41.1144	126.071	55.5596	4.78983	34.0559	2.72174	8.34382	183.578	6.73979	7.4625
43	1	1	262.537	104.125	58.4661	27.1636	8.8344	4.12087	39.6922	1.62765	0.709658	20.8238	0.00880354	4.45
44	1	1	NA	NA	NA	NA	NA	NA	NA	2.15325	1.91366	39.17	0.19954	4.6375
45	1	1	330.681	43.1219	17.0295	7.74104	0	0	15.3893	0.387189	3.74843	56.8334	0	4.0625
46	1	1	223.545	NA	NA	NA	6.68289	6.08671	59.4792	0.811332	NA	15.9417	0	3.165
47	1	2	391.636	NA	59.1538	22.3657	17.1549	0	22.1391	2.617	3.1301	13.626	0.0815291	3.735
48	1	3	700.599	80.1203	57.6125	91.625	42.8716	11.3324	27.7096	1.87749	3.57895	18.9002	0	8.5625
49	1	2	155.137	94.8005	51.8438	63.1252	18.1386	0	17.1952	0.625805	2.20975	90.4882	1.19601	3.925
50	1	1	392.941	124.929	80.4225	45.3667	2.23377	2.3349	10.9667	2.71415	0.625537	96.904	0.256905	5.475
51	1	3	990.832	570.425	117.292	154.59	69.8024	13.9718	43.4326	9.80226	12.1357	654.154	8.30276	24.875
52	1	2	287.752	70.6473	35.1804	18.0329	6.18937	3.29372	5.17378	0.0127686	0.0479067	10.77	0.941606	2.7125
53	1	2	495.96	84.4705	21.1505	23.3597	15.1194	0	17.077	0.844033	2.45942	60.907	0.325701	5
54	1	2	1139.63	211.303	17.6739	56.2224	20.0549	0	2.30583	3.71081	7.92689	98.478	2.28436	11.4125
55	1	2	676.942	86.1106	42.9346	23.0205	12.1679	1.93369	26.0045	2.64862	0.468598	62.2161	1.74524	7.02
56	1	1	181.199	94.7598	11.4951	49.5997	28.8513	39.4912	21.2895	23.6756	4.92673	93.7061	7.0922	3.99
57	1	1	123.347	58.4322	31.4611	23.0114	11.6183	0.863416	3.58428	2.65526	1.19319	40.3428	1.93542	2.76
58	1	1	726.316	234.7	56.3722	71.4943	24.7926	0	29.0545	1.07762	0.727314	173.865	0	7.65
59	1	1	448.41	87.239	276.007	186.063	132.905	5.46804	54.7463	7.83676	1.21048	32.4196	1.09486	7.155
60	1	1	1492.13	509.689	132.158	205.853	117.637	38.2556	65.3454	35.572	5.60817	71.5574	11.5207	23.85
61	1	1	344.847	115.824	22.2051	27.8757	18.4171	7.50478	22.6	8.78851	28.9234	77.3443	4.32522	4.335
62	1	1	536.936	NA	NA	79.5375	57.7158	6.74383	5.1806	9.70518	0.501349	561.458	2.75997	8.925
63	1	2	1163.71	265.119	214.973	1406.66	511.775	18.7595	18.4332	13.2566	11.2644	168.611	2.42131	17.1
64	1	1	441.815	61.8049	13.4409	267.298	173.369	2.25356	12.9417	8.07997	1.78864	26.4373	3.62171	6.105
65	1	2	350.507	238.884	41.0786	262.187	149.647	3.87243	28.1247	6.86764	7.5625	721.593	0.695312	9.345

## Sheet: Supplementary Figure S3+S4
samples	cLung	cSkin	cScleroderma	cLiver	cGI	ECOG	cEyes	cMouth	cGenital	cVaginal	cJoints & Fascial	cGVHD_grade	cGVHD	cfNeutrophils	cfMonocytes	cfEosinophils	cfT cell	cfCD8	cfT regs	cfB cells	cfLung	cfSkin	cfLiver	cfColon	cfDNAng/ml
no cGVHD
1	0	0	0	0	0	0	0	0	0	0	0	0	0	113.077	29.0211	4.99766	25.1949	10.1714	0	53.2255	0.637836	1.27991	7.03809	0.417191	1.8375
2	0	0	0	0	0	0	0	0	0	0	0	0	0	90.9615	23.6183	4.47407	9.35832	6.50821	0.216457	1.1629	0.690091	0.600236	18.0925	0.093718	1.845
3	0	0	0	0	0	0	0	0	0	0	0	0	0	83.5775	67.5797	0.875661	49.2446	21.4313	0	3.73244	1.5063	0.774598	8.2819	0.911997	2.19
4	0	0	0	0	0	0	0	0	0	0	0	0	0	247.476	32.1212	12.6986	5.04685	4.62042	0	6.11073	0.116491	0	15.4068	0	2.3375
5	0	0	0	0	0	0	0	0	0	0	0	0	0	184.81	25.1017	2.84045	30.1954	10.1353	0	16.942	1.658	8.32492	17.9263	0	2.45
6	0	0	0	0	0	0	0	0	0	0	0	0	0	219.373	93.4104	15.8018	29.426	13.0873	0.845185	9.81789	2.11954	1.18283	9.60598	0	2.565
7	0	0	0	0	0	0	0	0	0	0	0	0	0	137.87	56.1997	26.1116	20.8154	7.57246	0	9.20154	0.816394	2.1003	20.7374	0.332509	2.6375
8	0	0	0	0	0	0	0	0	0	0	0	0	0	329.24	31.9003	6.88346	6.42878	4.84746	0	6.37809	0.565777	1.89269	6.15687	0.0828415	2.7875
9	0	0	0	0	0	0	0	0	0	0	0	0	0	354.656	56.0218	56.7772	48.5357	18.3003	0	16.9985	0	0.10739	41.1899	0.721429	3.35
10	0	0	0	0	0	0	0	0	0	0	0	0	0	212.914	68.1638	14.0213	14.4425	3.51164	0	13.5946	0	0	8.26793	0.780387	3.6
11	0	0	0	0	0	0	0	0	0	0	0	0	0	319.514	100.17	51.8468	85.928	34.9222	3.95605	17.6829	0	2.70751	39.2939	0	3.7125
12	0	0	0	0	0	0	0	0	0	0	0	0	0	463.692	NA	NA	28.4062	3.27315	1.98854	14.9732	3.33518	0	180.109	0	3.75
13	0	0	0	0	0	0	0	0	0	0	0	0	0	171.893	83.6127	14.5759	21.0673	20.4459	0	13.1868	2.26062	0.037875	57.4997	0.52228	3.8
14	0	0	0	0	0	0	0	0	0	0	0	0	0	175.887	76.3974	16.3778	38.3148	5.56162	3.94579	19.6826	0.730408	0	212.414	0	3.9375
15	0	0	0	0	0	0	0	0	0	0	0	0	0	327.522	106.298	14.547	40.5695	13.2581	6.91183	5.79351	3.01246	1.04589	26.1255	1.47997	4.08
16	0	0	0	0	0	0	0	0	0	0	0	0	0	297.034	100.617	13.6262	33.3726	13.0807	2.12097	5.10079	1.51745	1.96549	35.4345	0.014101	4.1875
17	0	0	0	0	0	0	0	0	0	0	0	0	0	240.204	88.679	44.4501	43.4981	12.2697	0	7.72771	0.203815	4.6748	79.2752	0.949167	4.25
18	0	0	0	0	0	0	0	0	0	0	0	0	0	371.721	66.6945	26.6079	27.2271	8.92111	3.26237	11.8192	0.762649	1.70422	12.7017	0.235865	4.275
19	0	0	0	0	0	0	0	0	0	0	0	0	0	569.151	71.4913	106.218	37.9917	9.0516	0	22.77	0.12602	0	29.3248	0.180484	4.3625
20	0	0	0	0	0	0	0	0	0	0	0	0	0	543.219	59.9231	16.1639	16.6333	6.25179	0.0784084	29.2625	2.67996	0	25.4116	1.09054	4.38
21	0	0	0	0	0	0	0	0	0	0	0	0	0	675.168	103.321	20.9276	22.9128	11.5444	3.81501	21.2059	4.28278	1.35713	61.0439	1.90499	5.085
22	0	0	0	0	0	0	0	0	0	0	0	0	0	582.858	179.894	145.933	49.1556	12.0045	2.9028	21.4405	0.357124	0.340083	28.3621	0	5.2375
23	0	0	0	0	0	0	0	0	0	0	0	0	0	514.053	108.467	14.008	97.0922	53.7778	5.3703	5.78397	1.81355	0.711932	174.185	0.918309	5.49
24	0	0	0	0	0	0	0	0	0	0	0	0	0	419.452	143.77	69.7967	115.862	80.0428	0	38.2655	0.0789531	3.49745	57.0863	0.193058	5.7
25	0	0	0	0	0	0	0	0	0	0	0	0	0	252.548	94.657	36.1982	30.078	19.7594	0.409893	12.8616	1.92355	6.49058	11.22	4.72782	5.835
26	0	0	0	0	0	0	0	0	0	0	0	0	0	704.747	80.3973	31.8356	58.2811	22.8916	1.89347	21.4632	0.0468536	0	31.3511	0	5.975
27	0	0	0	0	0	0	0	0	0	0	0	0	0	154.283	214.63	12.9061	459.389	425.521	0.441643	14.31	4.43361	1.75731	87.292	1.04267	6.42
28	0	0	0	0	0	0	0	0	0	0	0	0	0	467.15	173.691	26.865	75.8711	24.9447	0	98.8706	2.20481	2.76466	27.4304	0.00714036	6.6
29	0	0	0	0	0	0	0	0	0	0	0	0	0	414.598	131.049	58.6784	35.8039	15.0918	0.948707	28.5357	5.70779	1.86588	296.184	1.27608	6.625
30	0	0	0	0	0	0	0	0	0	0	0	0	0	712.208	128.578	21.3108	56.5159	41.6788	6.53159	21.4568	1.9637	0.881024	164.617	4.42468	9.4625
31	0	0	0	0	0	0	0	0	0	0	0	0	0	674.537	488.392	38.9607	38.446	7.94047	0	38.3836	0.070065	2.18584	159.173	0.886125	10.2
32	0	0	0	0	0	0	0	0	0	0	0	0	0	968.988	199.707	41.4009	38.0736	10.9561	7.25396	27.9735	2.75504	1.70516	710.795	1.96045	11.73
33	0	0	0	0	0	0	0	0	0	0	0	0	0	653.226	234.232	33.4669	94.3939	85.7135	88.7871	80.0634	72.2557	39.8768	63.8267	32.3359	13.125
34	0	0	0	0	0	0	0	0	0	0	0	0	0	1751.31	175.233	55.8566	204.152	86.8736	12.4211	70.1228	18.6292	3.73918	93.3019	3.15426	14.875
35	0	0	0	0	0	0	0	0	0	0	0	0	0	2094.31	171.975	82.7535	468.098	115.708	0	63.115	2.17693	10.5676	288.825	3.88787	17.125
36	0	0	0	0	0	0	0	0	0	0	0	0	0	1641.82	472.484	148.964	220.808	135.06	32.7719	94.4335	16.9547	7.19597	411.981	9.77306	22.875
cGVHD
1	2	2	2	0	0	1	0	0	0	0	0	3	1	10849.6	0	385.141	163.418	0	0	26.0916	0.0292171	0	28.5163	0	63.3333
2	0	3	3	0	0	2	1	0	0	0	3	3	1	3871.61	567.146	157.242	114.412	42.0025	0.154003	47.9211	15.956	9.81034	657.205	6.65599	42.0536
3	0	0	0	1	0	0	0	0	0	1	0	1	1	6338.32	2191.07	291.018	1245.17	816.733	645.993	578.735	439.068	61.7334	751.301	140.639	103.896
4	0	0	0	0	0	0	0	1	0	0	1	1	1	797.754	166.729	159.008	135.855	51.314	0.0867423	7.78307	3.24957	7.56492	141.94	1.49642	8.775
5	0	0	0	0	0	0	1	0	0	0	0	1	1	6055.92	560.631	1066.83	0	136.928	0	134.922	22.3352	0	NA	NA	41.3571
6	0	3	3	0	0	1	2	1	0	0	1	3	1	2634.98	1050.63	62.3105	734.159	625.544	0	100.876	0.982615	33.6652	694.425	6.70079	49.7015
7	1	0	0	2	0	0	2	0	0	0	0	3	1	380.543	140.029	47.678	32.404	20.4176	0	11.5893	1.3063	0.938289	629.754	0.266728	7.90541
8	0	3	2	1	0	0	1	1	0	0	0	3	1	6172.57	893.3	255.388	589.544	214.583	0.50274	31.5825	0.931733	15.0819	113.47	5.36366	77.5
9	1	1	0	0	0	0	1	1	0	0	0	2	1	3053.42	934.498	110.124	352.727	89.2692	0.305026	289.44	13.5645	44.7699	2161.15	12.8467	63.4091
10	0	0	0	0	0	0	2	0	0	0	0	2	1	501.285	52.1974	18.9803	20.8769	18.3498	0	7.85141	0.664085	1.04338	50.5949	0.0575016	3.2125
11	0	1	0	0	0	0	1	1	0	0	0	2	1	1423.95	101.138	213.393	593.679	177.44	0	146.503	3.50649	35.1764	185.698	0.0289244	41.6429
12	1	0	0	0	0	0	1	0	0	0	0	1	1	175.152	46.5436	14.179	26.3787	12.7113	2.60416	6.4594	0	0	27.0675	0	1.8
13	0	0	0	0	0	0	0	0	1	0	2	2	1	1071.84	203.758	24.0075	31.5783	4.18339	3.05021	26.6835	3.11494	0.656164	84.9894	1.25065	9.2375
14	0	1	0	0	0	0	0	1	0	0	0	1	1	2628.29	573.395	44.479	213.7	188.008	0	43.6711	0	5.77187	49.412	6.22479	47.3125
15	1	0	0	0	0	1	1	0	2	0	0	2	1	6070.98	1677.78	218.148	355.913	156.565	89.0382	1088.82	26.8478	177.309	243.268	64.4166	105
16	0	2	3	0	0	0	1	0	0	0	0	2	1	458.809	100.374	20.4987	23.5601	8.52233	0	9.35742	7.48584	0	51.8715	0.44008	4.7
17	3	0	0	0	0	1	2	1	0	0	0	3	1	1550.95	807.968	64.7787	53.3503	37.2363	0	105.131	0.0620475	0	373.523	8.4179	24.8485
18	0	1	0	0	0	0	1	0	1	0	0	2	1	6414.76	636.935	303.221	106.481	85.1308	33.4358	104.328	5.60056	12.574	700.089	5.00838	59
19	0	1	0	0	0	1	0	1	0	0	0	1	1	1965.02	823.32	578.563	128.279	124.351	0	148.102	0	0	361.514	0	33.625
20	1	0	0	0	0	0	2	2	0	0	0	2	1	4092.95	1822.43	148.208	420.038	54.1118	16.3266	276.844	23.6914	171.869	1526.97	2.67319	62.375
21	0	2	2	0	0	0	2	0	0	0	1	2	1	1008.92	211.036	228.276	216.787	88.2552	0	56.7884	11.588	1.71748	222.74	3.3784	14.25
22	1	1	0	0	1	1	1	0	0	0	0	2	1	7955.74	1657.13	291.471	440.92	39.5164	103.81	143.236	113.012	2.544	100.097	35.6237	69.8214
23	3	0	0	0	0	0	0	0	0	0	0	3	1	420.903	140.078	7.60778	15.4918	2.10793	0	14.7657	0.631657	0.966087	8.54276	0.548647	3.5
24	1	2	0	0	0	0	0	0	0	0	0	2	1	2628.1	540.668	171.105	383.268	132.999	24.2947	28.2087	12.3875	60.8054	159.403	7.21634	49.75
25	0	2	2	0	0	1	1	1	0	0	0	2	1	3074.67	1291.46	NA	541.126	555.716	0	344.911	9.33723	22.7397	21.6651	0	43.4459
26	0	0	0	1	0	0	0	0	0	0	0	1	1	151.442	58.9743	13.653	20.2786	11.3166	3.6374	15.1696	0.959654	1.53731	104.845	0.0220855	2.6625
27	0	3	0	0	0	1	0	2	0	0	0	3	1	4142.65	733.418	201.328	289.984	211.724	96.4025	83.8266	42.2648	34.735	433.194	16.6353	43.875
28	1	3	3	0	0	1	0	0	0	0	3	3	1	1996.55	599.952	69.8113	238.557	101.34	24.9717	72.4332	16.6287	14.8008	48.4927	6.27136	20.375
29	0	1	2	1	0	0	0	0	0	0	0	1	1	3438.28	996.962	104.805	129.508	41.5643	4.72569	36.3446	30.6807	19.136	3074.74	6.68655	39.875
30	0	0	0	0	1	0	0	0	0	0	0	1	1	635.502	206.779	106.838	98.8922	81.0969	10.5735	22.3151	0.275535	7.13807	64.8005	0.894783	6.025
31	0	1	0	3	0	0	0	0	0	0	0	3	1	8595.8	1711.71	3287.71	718.848	416.692	11.2227	194.592	21.7595	3.23172	5487.17	91.5435	104.375
32	0	3	2	0	0	1	1	0	0	0	0	3	1	19887.9	3076.28	700.962	3499.63	1325.84	48.479	420.088	54.568	47.3296	1658.24	39.3172	74.0152
33	1	0	0	0	0	0	1	0	0	0	0	2	1	378.517	79.2532	11.6944	29.6363	10.0926	2.33582	15.3313	2.09489	0	39.1403	1.0433	3.9125
34	1	3	0	0	0	1	0	1	0	0	0	3	1	999.7	271.043	25.3167	206.631	98.4436	17.118	46.1722	24.3633	55.3332	65.0866	7.68458	13.5
35	1	2	2	0	0	0	3	1	2	0	1	3	1	269.393	81.7108	46.956	15.6122	9.13966	0	15.7454	0.922299	1.32489	40.6604	0.928784	3.15
36	0	1	0	1	0	0	2	1	0	0	0	1	1	2826.17	627.091	92.9869	118.583	22.157	1.15392	41.709	7.03533	1.89483	1441.15	2.54035	21.875
37	0	0	0	0	0	0	1	1	0	0	0	1	1	385.901	66.839	21.071	34.9279	13.7192	0	22.0323	0.301945	0	27.8529	0.213118	2.575
38	0	0	0	0	0	1	1	0	0	0	0	1	1	NA	NA	NA	NA	NA	NA	NA	0.427536	0.312806	46.4898	0.0760486	4.075
39	1	0	0	0	0	1	1	0	0	0	0	1	1	1029.33	183.861	185.319	159.244	43.615	1.71953	20.8537	6.1073	13.2531	63.4447	0.880538	8.6875
40	2	1	2	0	0	1	2	0	2	0	2	3	1	1880.82	454.862	85.5758	143.497	52.6868	1.91751	43.2504	8.06622	0.710353	37.8734	4.71577	16.95
41	0	1	0	0	0	0	0	0	0	0	0	1	1	636.613	84.2269	34.8493	35.5326	3.17982	1.87879	71.9759	0	0	30.9349	0.501593	4.1875
42	1	0	0	1	0	1	0	0	0	0	0	2	1	510.547	107.296	41.1144	126.071	55.5596	4.78983	34.0559	2.72174	8.34382	183.578	6.73979	7.4625
43	0	0	0	0	0	0	1	1	0	0	0	1	1	262.537	104.125	58.4661	27.1636	8.8344	4.12087	39.6922	1.62765	0.709658	20.8238	0.00880354	4.45
44	0	0	0	0	0	0	1	0	0	0	0	1	1	NA	NA	NA	NA	NA	NA	NA	2.15325	1.91366	39.17	0.19954	4.6375
45	0	1	0	0	0	0	1	0	0	0	0	1	1	330.681	43.1219	17.0295	7.74104	0	0	15.3893	0.387189	3.74843	56.8334	0	4.0625
46	0	0	0	0	0	1	1	0	0	0	1	1	1	223.545	NA	NA	NA	6.68289	6.08671	59.4792	0.811332	NA	15.9417	0	3.165
47	1	0	0	0	0	0	2	1	0	0	1	2	1	391.636	NA	59.1538	22.3657	17.1549	0	22.1391	2.617	3.1301	13.626	0.0815291	3.735
48	2	0	0	0	0	1	0	0	0	0	0	3	1	700.599	80.1203	57.6125	91.625	42.8716	11.3324	27.7096	1.87749	3.57895	18.9002	0	8.5625
49	0	1	2	0	0	0	0	0	0	0	0	2	1	155.137	94.8005	51.8438	63.1252	18.1386	0	17.1952	0.625805	2.20975	90.4882	1.19601	3.925
50	0	0	0	0	0	1	0	0	0	0	0	1	1	392.941	124.929	80.4225	45.3667	2.23377	2.3349	10.9667	2.71415	0.625537	96.904	0.256905	5.475
51	0	3	2	0	0	1	3	1	0	0	1	3	1	990.832	570.425	117.292	154.59	69.8024	13.9718	43.4326	9.80226	12.1357	654.154	8.30276	24.875
52	0	0	0	0	0	0	2	0	0	0	0	2	1	287.752	70.6473	35.1804	18.0329	6.18937	3.29372	5.17378	0.0127686	0.0479067	10.77	0.941606	2.7125
53	0	1	0	0	0	0	2	2	0	0	0	2	1	495.96	84.4705	21.1505	23.3597	15.1194	0	17.077	0.844033	2.45942	60.907	0.325701	5
54	1	0	0	0	0	1	2	1	0	0	1	2	1	1139.63	211.303	17.6739	56.2224	20.0549	0	2.30583	3.71081	7.92689	98.478	2.28436	11.4125
55	2	0	0	0	0	0	1	0	0	0	0	2	1	676.942	86.1106	42.9346	23.0205	12.1679	1.93369	26.0045	2.64862	0.468598	62.2161	1.74524	7.02
56	0	0	0	0	0	0	0	0	0	0	0	1	1	181.199	94.7598	11.4951	49.5997	28.8513	39.4912	21.2895	23.6756	4.92673	93.7061	7.0922	3.99
57	0	0	0	1	0	0	0	0	0	0	0	1	1	123.347	58.4322	31.4611	23.0114	11.6183	0.863416	3.58428	2.65526	1.19319	40.3428	1.93542	2.76
58	0	0	0	0	0	0	0	0	0	0	0	1	1	726.316	234.7	56.3722	71.4943	24.7926	0	29.0545	1.07762	0.727314	173.865	0	7.65
59	0	0	0	0	0	0	0	1	0	0	0	1	1	448.41	87.239	276.007	186.063	132.905	5.46804	54.7463	7.83676	1.21048	32.4196	1.09486	7.155
60	0	0	0	1	0	0	0	0	0	0	0	1	1	1492.13	509.689	132.158	205.853	117.637	38.2556	65.3454	35.572	5.60817	71.5574	11.5207	23.85
61	0	0	0	0	0	0	1	1	0	0	0	1	1	344.847	115.824	22.2051	27.8757	18.4171	7.50478	22.6	8.78851	28.9234	77.3443	4.32522	4.335
62	0	0	0	0	0	0	0	0	0	0	0	1	1	536.936	NA	NA	79.5375	57.7158	6.74383	5.1806	9.70518	0.501349	561.458	2.75997	8.925
63	?	2	0	1	0	1	1	1	1	0	0	2	1	1163.71	265.119	214.973	1406.66	511.775	18.7595	18.4332	13.2566	11.2644	168.611	2.42131	17.1
64	0	0	0	0	0	0	1	0	0	0	0	1	1	441.815	61.8049	13.4409	267.298	173.369	2.25356	12.9417	8.07997	1.78864	26.4373	3.62171	6.105
65	0	0	0	2	0	0	0	0	0	0	0	2	1	350.507	238.884	41.0786	262.187	149.647	3.87243	28.1247	6.86764	7.5625	721.593	0.695312	9.345

## Sheet: Supplementary Figure S5
ALT Levels U/L			AST Levels U/L			ALP Levels U/L			GGTp Levels U/L			TBIL Levels nmol/L
<60 GE/ml	>60 GE/ml		<60 GE/ml	>60 GE/ml		<60 GE/ml	>60 GE/ml		<60 GE/ml	>60 GE/ml		<60 GE/ml	>60 GE/ml
43	42		17	40		62	183		30	216		15.8	13.6
19	25		19	36		64	115		16	12		7.4	9.3
32	34		51	26		86	94		24	98		11.1	7.4
21	34		21	37		43	140		22	31		5.9	11.5
13	31		29	26		48	53		16	22		8.9	10.8
22	35		20	45		75	167		27	152		0.68	13.5
13	16		20	15		102	54		14	59		6.4	7.2
13	207		17	220		65	463		30	369		10	14.3
23	104		20	83		84	160		25	302		9.5	12.6
25	26		33	25		67	64		18	105		8	7
18	41		21	35		64	100		24	90		4.7	7.3
15	28		25	25		62	55		33	38		11.8	7.2
30	114		19	76		116	124		26	67		7.7	14.1
31	16		25	21		383	195		201	282		15	5.6
25	69		33	45		215	48		316	130		5.6	7.4
32	44		21	25		112	86		31	21		3.9	8.7
21	64		28	33		69	211		19	338		9.2	11.7
13	9		21	16		109	101		16	15		5.6	5.7
21	154		30	65		71	104		16	116		4.9	10
23	65		17	44		73	203		39	218		3.4	8.7
27	103		20	65		69	130		33	282		0.22	12.3
19	7		26	23		70	78		27	29		11.5	15.7
28	55		27	46		66	277		28	220		14	3.5
12	74		22	71		107	849		11	1201		9.1	16.9
17	19		23	30		79	56		19	136		17.8	16
24	60		31	29		82	131		32	198		12.3	13.8
10	60		24	41		69	60		11	8		11	5.7
28	35		29	27		131	563		36	240		5.4	9.2
25	18		28	22		68	94		20	182		7.3	6
92	46		44	41		211	103		329	83		11.5	4.5
7	42		18	42		90	49		38	51		9.2	7.4
16	34		23	41		112	197		13	185		7.9	5.9
36	38		32	38		66	540		30	305		11.9	17.9
36	47		35	56		94	147		81	182		14.9	4.3
28	19		32	20		84	102		45	12		10.2	16.2
120	24		37	27		135	61		1517	23		36.6	3.4
11	91		29	114		48	493		16	505		9.5	11.8
21	31		27	23		53	93		23	44		10.2	36
32	60		27	48		217	302		113	1093		5.4	8.4
28	299		31	140		78	108		69	316		8	17.7
21	44		29	63		88	202		44	278		13.9	12.3
49	36		43	44		86	137		58	110		8.2	9.1
40	31		30	29		102	99		34	84		6.6	5.1
37	51		29	35		125	167		309	694		8.4	5.5
11	56		19	72		73	231		9	191		12.8	9.7
18	544		21	310		64	613		10	123		9.6	13.1
	99			38			53			124			17.4
	141			123			428			426			27.9
	36			35			235			168			13.5
	43			40			142			459			12.2
	73			43			235			494			6.1
	56			67			799			1209			9.6
	160			54			289			802			19.9
	9			24			62			7			122.5
													20.2

## Sheet: supplementary Figure 9A
	Recall					Specificity				ROC				NPV				PPV
Test Index	Blood	Cell_Free	Combined		Blood	Cell_Free	Combined		Blood	Cell_Free	Combined		Blood	Cell_Free	Combined		Blood	Cell_Free	Combined
0	0.416667	0.666667	0.75		0.571429	0.714286	0.571429		0.607143	0.702381	0.75		0.363636	0.555556	0.571429		0.625	0.8	0.75
1	0.5	0.25	0.5		0.714286	0.857143	0.857143		0.77381	0.797619	0.869048		0.454545	0.4	0.5		0.75	0.75	0.857143
2	0.25	0.416667	0.333333		0.714286	1	0.857143		0.464286	0.72619	0.630952		0.357143	0.5	0.428571		0.6	1	0.8
3	0.545455	0.545455	0.727273		0.714286	0.857143	0.857143		0.636364	0.694805	0.805195		0.5	0.545455	0.666667		0.75	0.857143	0.888889
4	0.454545	0.454545	0.363636		1	1	1		0.883117	0.831169	0.909091		0.538462	0.538462	0.5		1	1	1
5	0.333333	0.25	0.25		0.714286	0.714286	0.714286		0.607143	0.52381	0.559524		0.384615	0.357143	0.357143		0.666667	0.6	0.6
6	0.333333	0.25	0.416667		0.571429	0.857143	0.857143		0.511905	0.583333	0.619048		0.333333	0.4	0.461538		0.571429	0.75	0.833333
7	0.5	0.5	0.666667		0.857143	1	1		0.702381	0.892857	0.833333		0.5	0.538462	0.636364		0.857143	1	1
8	0.454545	0.727273	0.818182		1	1	1		0.688312	0.909091	1		0.538462	0.7	0.777778		1	1	1
9	0.636364	0.545455	0.727273		0.714286	0.714286	0.714286		0.792208	0.668831	0.883117		0.555556	0.5	0.625		0.777778	0.75	0.8
10	0.5	0.75	0.75		0.428571	0.571429	0.571429		0.511905	0.821429	0.785714		0.333333	0.571429	0.571429		0.6	0.75	0.75
11	0.25	0.416667	0.5		0.857143	1	1		0.714286	0.833333	0.869048		0.4	0.5	0.538462		0.75	1	1
12	0.583333	0.25	0.5		0.857143	1	1		0.761905	0.785714	0.785714		0.545455	0.4375	0.538462		0.875	1	1
13	0.363636	0.272727	0.363636		0.857143	0.857143	0.857143		0.688312	0.571429	0.805195		0.461538	0.428571	0.461538		0.8	0.75	0.8
14	0.636364	0.545455	0.818182		0.714286	0.857143	0.857143		0.727273	0.805195	0.87013		0.555556	0.545455	0.75		0.777778	0.857143	0.9
15	0.416667	0.416667	0.416667		0.571429	0.714286	0.714286		0.607143	0.702381	0.678571		0.363636	0.416667	0.416667		0.625	0.714286	0.714286
16	0.583333	0.416667	0.75		0.571429	1	0.571429		0.678571	0.690476	0.797619		0.444444	0.5	0.571429		0.7	1	0.75
17	0.333333	0.416667	0.5		1	1	1		0.619048	0.821429	0.809524		0.466667	0.5	0.538462		1	1	1
18	0.636364	0.545455	0.818182		0.857143	0.857143	0.857143		0.805195	0.87013	0.922078		0.6	0.545455	0.75		0.875	0.857143	0.9
19	0.272727	0.454545	0.363636		0.857143	0.857143	1		0.597403	0.636364	0.714286		0.428571	0.5	0.5		0.75	0.833333	1
20	0.5	0.583333	0.75		0.857143	1	1		0.75	0.845238	0.821429		0.5	0.583333	0.7		0.857143	1	1
21	0.416667	0.416667	0.583333		0.714286	1	0.714286		0.690476	0.583333	0.761905		0.416667	0.5	0.5		0.714286	1	0.777778
22	0.0833333	0.5	0.416667		0.857143	0.857143	0.857143		0.52381	0.77381	0.77381		0.352941	0.5	0.461538		0.5	0.857143	0.833333
23	0.454545	0.545455	0.636364		0.857143	0.714286	0.857143		0.727273	0.753247	0.831169		0.5	0.5	0.6		0.833333	0.75	0.875
24	0.727273	0.272727	0.454545		0.571429	0.857143	0.714286		0.831169	0.701299	0.779221		0.571429	0.428571	0.454545		0.727273	0.75	0.714286
25	0.333333	0.5	0.583333		0.857143	1	1		0.630952	0.869048	0.821429		0.428571	0.538462	0.583333		0.8	1	1
26	0.5	0.333333	0.416667		1	1	1		0.928571	0.666667	0.892857		0.538462	0.466667	0.5		1	1	1
27	0.25	0.583333	0.583333		0.428571	0.571429	0.571429		0.428571	0.678571	0.642857		0.25	0.444444	0.444444		0.428571	0.7	0.7
28	0.727273	0.363636	0.636364		0.714286	0.857143	0.714286		0.714286	0.623377	0.792208		0.625	0.461538	0.555556		0.8	0.8	0.777778
29	0.454545	0.545455	0.727273		0.857143	0.857143	0.857143		0.753247	0.779221	0.857143		0.5	0.545455	0.666667		0.833333	0.857143	0.888889
30	0.416667	0.25	0.5		0.285714	0.714286	0.428571		0.5	0.511905	0.607143		0.222222	0.357143	0.333333		0.5	0.6	0.6
31	0.333333	0.666667	0.666667		0.714286	0.857143	0.714286		0.5	0.797619	0.72619		0.384615	0.6	0.555556		0.666667	0.888889	0.8
32	0.583333	0.5	0.666667		1	0.857143	1		0.833333	0.845238	0.880952		0.583333	0.5	0.636364		1	0.857143	1
33	0.454545	0.454545	0.636364		0.857143	1	1		0.766234	0.792208	0.87013		0.5	0.538462	0.636364		0.833333	1	1
34	0.363636	0.363636	0.363636		0.857143	1	1		0.753247	0.623377	0.805195		0.461538	0.5	0.5		0.8	1	1
35	0.5	0.416667	0.666667		0.571429	0.857143	0.714286		0.678571	0.785714	0.833333		0.4	0.461538	0.555556		0.666667	0.833333	0.8
36	0.583333	0.416667	0.583333		0.857143	0.714286	0.857143		0.75	0.666667	0.75		0.545455	0.416667	0.545455		0.875	0.714286	0.875
37	0.416667	0.666667	0.75		0.857143	1	1		0.678571	0.833333	0.904762		0.461538	0.636364	0.7		0.833333	1	1
38	0.363636	0.272727	0.272727		0.857143	1	1		0.662338	0.649351	0.792208		0.461538	0.466667	0.466667		0.8	1	1
39	0.454545	0.454545	0.545455		0.571429	0.857143	0.714286		0.506494	0.701299	0.688312		0.4	0.5	0.5		0.625	0.833333	0.75
40	0.333333	0.25	0.333333		0.714286	0.857143	0.857143		0.630952	0.619048	0.630952		0.384615	0.4	0.428571		0.666667	0.75	0.8
41	0.416667	0.5	0.666667		0.857143	0.857143	0.857143		0.75	0.833333	0.821429		0.461538	0.5	0.6		0.833333	0.857143	0.888889
42	0.416667	0.5	0.5		0.857143	1	1		0.75	0.785714	0.880952		0.461538	0.538462	0.538462		0.833333	1	1
43	0.363636	0.545455	0.636364		0.571429	0.857143	0.714286		0.61039	0.668831	0.792208		0.363636	0.545455	0.555556		0.571429	0.857143	0.777778
44	0.636364	0.454545	0.727273		0.714286	0.857143	0.714286		0.649351	0.831169	0.883117		0.555556	0.5	0.625		0.777778	0.833333	0.8
45	0.583333	0.416667	0.666667		0.571429	0.571429	0.571429		0.702381	0.607143	0.809524		0.444444	0.363636	0.5		0.7	0.625	0.727273
46	0.25	0.416667	0.333333		1	1	1		0.72619	0.738095	0.821429		0.4375	0.5	0.466667		1	1	1
47	0.416667	0.416667	0.5		1	0.857143	1		0.72619	0.785714	0.821429		0.5	0.461538	0.538462		1	0.833333	1
48	0.727273	0.545455	0.727273		0.571429	0.857143	0.571429		0.649351	0.792208	0.792208		0.571429	0.545455	0.571429		0.727273	0.857143	0.727273
49	0.181818	0.454545	0.545455		0.714286	1	1		0.571429	0.831169	0.818182		0.357143	0.538462	0.583333		0.5	1	1
50	0.583333	0.583333	0.666667		1	1	1		0.892857	0.863095	0.97619		0.583333	0.583333	0.636364		1	1	1
51	0.333333	0.583333	0.666667		0.714286	1	1		0.690476	0.916667	0.845238		0.384615	0.583333	0.636364		0.666667	1	1
52	0.666667	0.416667	0.666667		0.857143	0.857143	0.857143		0.77381	0.738095	0.845238		0.6	0.461538	0.6		0.888889	0.833333	0.888889
53	0.454545	0.272727	0.545455		0.428571	0.714286	0.571429		0.545455	0.467532	0.545455		0.333333	0.384615	0.444444		0.555556	0.6	0.666667
54	0.181818	0.363636	0.363636		0.714286	0.857143	0.714286		0.558442	0.675325	0.662338		0.357143	0.461538	0.416667		0.5	0.8	0.666667
55	0.333333	0.5	0.666667		1	1	1		0.833333	0.916667	1		0.466667	0.538462	0.636364		1	1	1
56	0.666667	0.416667	0.583333		0.714286	0.714286	0.714286		0.797619	0.630952	0.761905		0.555556	0.416667	0.5		0.8	0.714286	0.777778
57	0.416667	0.333333	0.333333		0.857143	1	0.857143		0.857143	0.678571	0.809524		0.461538	0.466667	0.428571		0.833333	1	0.8
58	0.363636	0.636364	0.636364		0.714286	0.857143	0.857143		0.545455	0.792208	0.727273		0.416667	0.6	0.6		0.666667	0.875	0.875
59	0.545455	0.363636	0.454545		0.571429	0.857143	0.714286		0.519481	0.584416	0.636364		0.444444	0.461538	0.454545		0.666667	0.8	0.714286
60	0.916667	0.333333	0.5		0.857143	1	1		0.964286	0.880952	0.97619		0.857143	0.466667	0.538462		0.916667	1	1
61	0.416667	0.666667	0.666667		1	1	1		0.857143	0.821429	0.916667		0.5	0.636364	0.636364		1	1	1
62	0.25	0.5	0.416667		0.428571	0.714286	0.571429		0.345238	0.666667	0.595238		0.25	0.454545	0.363636		0.428571	0.75	0.625
63	0.272727	0.272727	0.363636		0.857143	0.857143	0.857143		0.636364	0.701299	0.727273		0.428571	0.428571	0.461538		0.75	0.75	0.8
64	0.454545	0.454545	0.545455		0.571429	0.857143	0.714286		0.571429	0.688312	0.662338		0.4	0.5	0.5		0.625	0.833333	0.75
65	0.333333	0.5	0.583333		0.714286	0.714286	0.857143		0.535714	0.821429	0.761905		0.384615	0.454545	0.545455		0.666667	0.75	0.875
66	0.416667	0.416667	0.583333		0.857143	0.857143	0.857143		0.654762	0.809524	0.821429		0.461538	0.461538	0.545455		0.833333	0.833333	0.875
67	0.416667	0.5	0.666667		0.714286	0.857143	0.714286		0.714286	0.559524	0.72619		0.416667	0.5	0.555556		0.714286	0.857143	0.8
68	0.454545	0.363636	0.363636		1	1	1		0.909091	0.883117	0.909091		0.538462	0.5	0.5		1	1	1
69	0.636364	0.454545	0.636364		0.428571	1	0.571429		0.649351	0.649351	0.753247		0.428571	0.538462	0.5		0.636364	1	0.7
70	0.666667	0.5	0.666667		0.857143	0.714286	0.857143		0.75	0.785714	0.761905		0.6	0.454545	0.6		0.888889	0.75	0.888889
71	0.333333	0.583333	0.583333		0.571429	0.857143	0.571429		0.52381	0.607143	0.690476		0.333333	0.545455	0.444444		0.571429	0.875	0.7
72	0.583333	0.333333	0.666667		0.857143	0.857143	0.857143		0.77381	0.547619	0.785714		0.545455	0.428571	0.6		0.875	0.8	0.888889
73	0.363636	0.363636	0.454545		0.714286	1	0.857143		0.688312	0.805195	0.831169		0.416667	0.5	0.5		0.666667	1	0.833333
74	0.272727	0.454545	0.545455		1	1	1		0.766234	0.948052	0.961039		0.466667	0.538462	0.583333		1	1	1
75	0.416667	0.5	0.666667		0.714286	1	0.857143		0.702381	0.785714	0.845238		0.416667	0.538462	0.6		0.714286	1	0.888889
76	0.666667	0.25	0.583333		0.857143	0.857143	0.857143		0.702381	0.583333	0.761905		0.6	0.4	0.545455		0.888889	0.75	0.875
77	0.416667	0.333333	0.416667		0.857143	1	0.857143		0.857143	0.684524	0.809524		0.461538	0.466667	0.461538		0.833333	1	0.833333
78	0.363636	0.454545	0.454545		0.714286	1	0.857143		0.558442	0.857143	0.792208		0.416667	0.538462	0.5		0.666667	1	0.833333
79	0.454545	0.727273	0.727273		0.571429	0.571429	0.714286		0.623377	0.831169	0.818182		0.4	0.571429	0.625		0.625	0.727273	0.8
